# Supplementary material for: Homocysteine Level Is Associated with White Matter Hyperintensity Locations in Patients with Acute Ischemic Stroke
Source: PLoS One. 2015 Dec 7;10(12):e0144431. doi: 10.1371/journal.pone.0144431 (PMC4671668; doi:10.1371/journal.pone.0144431)
Supplement: S1 File — (XLS) [file pone.0144431.s001.xls]

## Sheet: primary data
number	tabacco	alcohol	hypertension	stroke	CHD	AF	DM	dyslipidemia	SBP	DBP	NIHSS	haemoglobin	hematocrit	FPG	creatinine	eGFR	Uric acid	TG	TC	HDL	LDL	HCY	PWMH score	DWMH score	total Fazekas score	left frontal score	right frontal score	left parieto-occipital score	right parieto-occipital score	left temporal score	right temporal score	left basal ganglia score	right basal ganglia score	left infratentorial score	right infratentorial score	total ARWMC score
1	0	0	1	0	0	0	0	0	134	86	3	146	41	4.58	90	82.4768	354	1.36	5.43	1.01	3.8	14.48	2	1	3	1	1	1	1	1	0	0	0	0	0	5
2	0	0	1	1	0	0	0	0	163	106	7	131	37	4.75	52	110.331	230	0.68	3.76	1.2	2.09	10.66	3	1	4	1	1	1	2	1	1	1	1	0	2	11
3	1	1	0	0	0	0	0	0	140	91	0	152	44	4.61	80	99.898	353	1.54	3.45	0.76	1.9	14.78	1	0	1	0	0	0	0	0	0	0	0	0	0	0
4	1	0	1	1	0	0	0	0	106	65	14	141	42	4.82	89	82.2521	268	1.66	5.89	0.89	3.95	15.85	1	1	2	1	1	0	0	0	0	0	0	0	0	2
5	0	0	1	1	0	0	0	0	148	100	2	137	40	5.78	75	102.209	282	1.42	4.08	1.11	2.28	17.96	2	2	4	2	2	1	2	1	1	1	0	0	0	10
6	1	0	0	0	0	0	0	1	133	68	2	143	41	4.66	82	90.4069	191	0.73	3.91	1.04	2.22	10.68	2	1	3	0	1	0	2	0	0	0	0	0	0	3
7	1	0	1	1	0	0	0	0	145	90	4	116	34	5.04	130	49.559	417	1.53	3.44	0.89	1.92	18.48	3	2	5	2	2	2	2	1	1	0	1	0	0	11
8	1	1	1	0	0	0	1	0	142	60	5	147	41.3	8.22	80	91.3629	341	1.69	4.51	0.8	2.88	42.64	1	1	2	0	1	1	0	0	0	0	0	0	0	2
9	0	0	1	0	0	0	0	1	119	88	0	139	42	5.22	117	59.3321	461	0.97	5.41	1.37	3.65	14.02	2	1	3	2	1	1	1	1	0	0	0	0	0	6
10	0	0	0	1	0	0	0	0	133	71	2	122	35	4.89	54	102.185	263	1.67	4.12	0.81	2.44	13.77	2	1	3	2	2	0	2	2	0	0	0	0	0	8
11	0	0	0	0	0	0	0	0	147	97	4	142	41	5.2	51	113.973	266	2.34	5.62	1.34	3.62	13.93	2	1	3	1	1	1	1	1	0	0	0	0	0	5
12	0	0	0	0	0	0	0	0	135	99	2	148	43	4.55	64	123.252	231	2.06	6.71	0.97	4.6	16.37	1	0	1	0	0	0	0	0	0	0	0	0	0	0
13	0	0	1	0	0	0	0	0	150	90	14	123	37	5.87	56	139.867	153	1.06	2.55	0.41	1.55	15.78	1	1	2	1	1	0	1	0	0	0	0	0	0	3
14	0	0	0	0	0	0	0	0	151	77	7	105	31	4.51	66	81.5199	221	1.13	2.53	0.68	1.36	33.8	2	1	3	1	1	1	1	1	1	0	0	0	0	6
15	0	0	0	0	0	0	1	0	144	70	2	98	31	4.51	66	80.6179	302	1.15	5.22	1.24	3.41	14.35	1	1	2	0	0	0	0	0	0	0	0	0	1	1
16	0	1	1	0	0	0	0	0	155	98	0	172	47.1	4.43	87	83.2219	328	1.86	4.08	0.98	2.81	13.66	2	1	3	2	1	1	1	0	1	0	0	0	0	6
17	0	0	0	0	0	0	0	0	138	89	8	121	36	4.81	90	75.5554	303	0.9	4.77	1.4	2.88	24.69	1	0	1	0	0	0	0	0	0	0	0	0	0	0
18	1	1	1	0	0	0	1	1	165	118	2	157	45.4	8.15	106	71.092	361	2.6	6.57	0.84	4.25	15.42	1	1	2	1	1	0	1	0	0	0	0	0	0	3
19	1	0	0	0	0	0	0	0	132	80	2	131	39.3	4.37	76	95.9631	270	0.72	3.89	0.89	2.44	12.66	2	1	3	2	1	1	1	0	0	0	0	0	0	5
20	0	0	0	0	0	0	0	0	140	90	15	152	43	4.88	64	127.26	279	1.16	4.55	1.28	2.57	10.48	0	1	1	1	0	0	0	0	0	0	0	0	0	1
21	0	1	0	0	0	0	0	0	133	66	14	131	39	7.83	52	145.932	123	1.05	2.13	0.68	1.1	13.04	3	1	4	3	3	3	3	2	2	0	0	0	0	16
22	0	0	0	1	0	0	0	0	120	80	8	147	43	6.32	74	100.311	210	1.03	5.11	1.25	3.39	20.43	1	1	2	1	0	0	0	0	0	0	1	0	0	2
23	1	0	0	0	0	0	0	0	145	75	14	144	42	5.51	55	141.275	269	0.66	4.44	1.31	2.85	11.84	2	1	3	2	1	1	0	0	0	0	0	0	0	4
24	0	0	1	1	0	0	0	0	156	98	5	121	34.3	6.14	56	103.032	253	1.4	3.95	1.08	2.35	21.92	3	1	4	2	1	2	3	1	0	0	0	0	0	9
25	1	1	0	0	0	0	0	0	141	81	2	140	39.6	5.48	69	109.523	308	1.57	4.76	0.96	3.1	50	2	2	4	2	2	2	2	1	1	0	0	0	0	10
26	0	0	0	0	0	0	0	0	135	84	5	127	35.8	5.04	72	101.485	172	0.76	3.52	1.43	1.55	9.12	2	1	3	1	1	1	0	0	0	0	0	0	0	3
27	0	0	1	1	0	0	0	0	142	69	0	127	38.3	4.45	71	99.3365	379	0.69	5.49	1.26	4.17	9.23	3	1	4	3	3	2	2	2	2	0	2	0	0	16
28	0	0	1	1	1	0	1	0	211	84	2	116	35	4.04	56	96.9295	222	0.77	5.74	1.97	3.68	15.49	1	2	3	2	1	2	2	0	0	0	0	0	0	7
29	1	1	0	1	1	0	0	0	110	75	3	151	44.1	4.72	88	83.9725	562	3.27	6.13	0.87	4.14	16.54	1	1	2	1	1	0	0	0	0	0	0	0	0	2
30	0	0	1	0	1	0	0	0	130	92	1	121	35.2	4.77	41	143.319	201	2.15	4.87	1.02	3.16	38.71	1	0	1	1	1	0	0	0	0	0	0	0	0	2
31	0	0	0	0	1	0	0	0	133	95	0	112	33.5	4.41	41	143.319	246	0.82	4.32	1.62	2.31	11.29	2	1	3	0	0	0	1	0	1	2	1	0	0	5
32	1	1	1	0	1	0	1	0	117	67	3	113	33	6.07	109	63.5048	303	2.2	4.39	0.67	2.99	9.85	1	1	2	1	1	0	1	0	0	0	0	0	0	3
33	0	0	0	0	0	0	0	0	154	79	3	149	43.6	5.07	75	97.4412	255	2.11	4.09	0.98	2.18	22.18	2	1	3	1	1	2	1	1	0	0	0	0	0	6
34	0	0	1	0	0	0	0	0	145	85	5	138	40.3	3.67	67	81.3139	244	2.46	2.91	1.08	1.01	21.54	3	2	5	2	2	2	2	2	2	0	0	0	0	12
35	0	0	1	1	1	0	1	1	126	87	4	129	39.5	15.15	68	108.064	219	1.73	4.51	0.91	3	18.4	2	2	4	2	2	2	2	1	1	0	0	0	0	10
36	0	0	1	0	0	0	0	0	144	110	3	149	44.1	4.3	103	72.4409	344	1.73	4.49	0.82	3.16	50	1	0	1	0	0	0	0	0	0	0	0	0	0	0
37	0	0	0	0	0	0	0	0	129	85	1	113	33.8	4.72	38	155.508	205	0.61	3.6	1.71	1.7	14.66	1	1	2	1	1	1	1	0	0	0	0	0	0	4
38	0	0	0	0	0	0	0	0	130	80	2	138	41.2	4.23	63	119.158	280	0.93	3.28	0.9	2.19	19.52	1	2	3	2	1	2	2	0	1	0	0	0	0	8
39	1	1	0	0	0	0	0	0	155	102	4	153	46	4.29	71	110.781	297	1.71	3.59	0.82	2.3	22.64	2	2	4	2	2	1	1	1	0	0	0	0	0	7
40	0	0	1	0	0	0	0	0	164	105	0	137	40	4.84	62	123.469	192	1.23	4.28	1.27	2.75	11.99	1	1	2	1	1	1	1	0	0	0	0	0	0	4
41	1	1	1	0	0	0	0	0	140	93	8	133	39	4.75	79	89.5369	269	0.89	5.16	0.98	3.53	12.73	2	1	3	2	2	2	1	0	0	0	0	0	0	7
42	0	0	0	0	0	0	0	0	143	92	5	148	41.6	5.2	52	112.635	258	1.08	4.95	1.05	3.42	12.49	1	1	2	1	1	1	1	0	0	0	0	0	0	4
43	1	1	1	0	0	0	0	1	144	84	2	128	38	4.65	61	126.26	347	2.37	4.42	0.85	2.79	9.23	1	1	2	1	1	0	0	0	0	0	0	0	0	2
44	1	0	0	0	0	0	0	0	122	107	1	141	42	4.26	93.1	72.4696	381	0.98	6.2	1.33	3.97	25.8	1	1	2	1	1	1	2	0	1	0	0	0	0	6
45	0	0	0	0	0	0	0	0	138	79	0	128	38.3	4.64	77	92.226	246	0.35	5.05	1.81	2.87	15.85	2	1	3	1	1	1	1	0	0	1	1	0	0	6
46	1	1	1	0	1	0	0	0	139	76	1	149	41.9	3.91	80	93.0201	426	6.82	4.27	0.69	1.76	10.09	1	1	2	1	1	1	1	0	0	0	0	0	0	4
47	0	0	1	0	1	0	0	0	160	100	5	149	40.9	4.65	63	89.0059	333	9.44	5.36	0.56	1.9	9.11	1	1	2	2	1	1	0	0	0	0	0	0	0	4
48	0	0	0	1	0	0	1	0	105	64	8	145	41.9	5.95	65	114.937	199	1.49	4.63	1.03	3.05	8.35	3	1	4	2	1	2	2	2	0	0	0	1	1	11
49	0	0	1	0	0	0	0	0	162	108	4	139	38.1	4.22	88	87.6932	462	1.13	4.66	0.95	3.11	16.19	1	1	2	1	1	0	0	0	0	0	0	0	0	2
50	0	0	1	1	0	0	0	0	133	88	3	121	35	3.78	79	90.8941	425	1.56	4.25	0.77	2.8	15.92	2	2	4	2	1	2	2	1	0	0	0	0	0	8
51	0	0	1	0	0	0	1	0	160	80	3	137	42.5	4.44	75	73.8108	415	2.2	3.7	0.8	1.97	30.48	2	1	3	1	1	1	1	0	0	0	0	0	0	4
52	0	0	1	1	1	0	1	0	160	64	6	123	41	6.28	56.5	95.9403	291	1.3	5.54	1.36	3.76	14.67	1	2	3	2	1	1	2	0	1	0	0	0	0	7
53	0	0	1	1	0	0	1	0	145	85	6	134	40.8	7.61	43	182.265	188	1.62	5.03	1.27	3.45	15.48	2	1	3	1	1	1	1	0	1	0	0	0	0	5
54	0	0	1	1	0	0	0	0	140	80	1	174	50.3	4.67	68	119.257	274	2.85	3.92	0.88	2.14	11.87	1	0	1	0	0	0	0	0	0	0	0	0	0	0
55	0	0	0	0	0	0	0	0	140	90	1	134	40.4	4.34	54	107.448	314	1.02	3.69	0.88	2.38	17.04	1	1	2	1	1	1	0	0	1	0	0	0	0	4
56	0	0	1	0	0	0	0	0	210	95	3	150	44	10.4	140.3	45.2644	235	1	5.94	1.38	3.89	10.07	2	1	3	2	2	2	2	0	0	0	0	0	0	8
57	0	0	0	0	1	0	0	0	138	98	2	126	38.1	4.84	74	72.729	299	2.8	5.25	1.27	3.11	12.28	2	1	3	1	1	1	1	0	0	0	0	0	1	5
58	0	0	0	0	0	0	1	0	135	82	7	151	44.7	9.12	75	99.84	245	1.79	6.52	1.24	4.59	10.91	1	1	2	1	1	0	0	0	1	0	0	0	0	3
59	0	0	1	0	0	0	1	0	145	90	2	128	37	6.41	66	114.874	177	1.41	4.69	1.13	2.98	10.81	2	1	3	2	2	0	0	1	1	0	0	0	0	6
60	1	0	0	1	1	0	0	0	131	78	5	145	42.8	5.42	99	66.8269	359	1.2	5.35	1.02	4.01	29.54	3	1	4	2	2	2	2	1	1	0	0	1	1	12
61	1	0	1	0	0	1	0	0	125	85	16	152	46	5.09	104	65.7763	472	1.14	3.89	1.26	2.27	23.46	0	1	1	1	1	0	0	0	0	0	0	0	0	2
62	0	0	1	0	0	0	0	0	190	110	5	152	43.2	5.29	79	90.8941	229	0.93	4.86	1.04	3.15	12.72	2	1	3	1	1	0	1	1	1	0	0	0	0	5
63	0	0	0	0	0	0	0	0	150	90	1	133	38.7	4.7	73	74.8387	236	1.01	4.32	1.09	2.95	20.74	2	1	3	1	1	1	1	0	0	0	0	1	1	6
64	0	0	1	1	0	0	0	0	171	102	13	145	44	5.42	84	86.0668	312	1.04	4.3	1.14	2.87	50	3	1	4	2	1	2	1	2	0	0	0	0	0	8
65	0	0	0	0	0	0	0	0	166	91	4	130	37.1	13.29	57	96.5467	254	2.09	5.5	1.37	3.41	13.13	1	0	1	0	0	0	0	0	0	0	0	0	0	0
66	0	0	1	0	1	0	1	0	140	80	6	142	40.8	8.83	145	46.83	386	3.89	4.75	0.81	2.57	15.1	1	1	2	1	1	0	0	1	0	0	0	0	0	3
67	0	0	1	0	0	0	1	0	113	60	2	126	36.1	5.43	57	100.949	180	1.41	4.1	1.08	2.51	13.09	1	1	2	1	1	1	0	0	0	0	0	0	0	3
68	0	0	1	0	0	0	0	0	200	130	1	133	38.7	4.97	111	67.7482	278	1.05	4.08	0.98	2.95	19.69	2	1	3	1	1	0	0	1	0	1	1	0	0	5
69	0	0	1	0	0	0	0	0	160	92	0	122	36.1	3.95	133	50.3082	330	0.81	3.26	0.91	2.12	38.71	1	1	2	1	1	1	0	0	0	0	0	0	0	3
70	0	0	1	0	0	0	0	0	150	88	12	135	39.9	4.62	73	99.2606	231	0.87	5.32	1.56	3.22	13.54	2	2	4	2	2	2	2	0	0	0	1	1	1	11
71	0	0	0	0	0	0	0	0	119	72	5	154	46	4.05	84	86.0668	325	2.27	3.1	0.67	1.91	24.74	1	0	1	0	0	0	0	0	0	0	0	0	0	0
72	0	0	0	0	0	0	0	0	135	70	1	128	36.4	4.31	76	82.5103	260	0.44	3.62	1.67	1.91	7.03	1	0	1	0	0	0	0	0	0	0	0	0	0	0
73	0	0	1	1	0	0	0	0	148	84	3	139	40.5	4.88	85	83.0187	327	0.96	4.69	1.1	3.41	22.97	2	1	3	2	1	1	1	0	0	1	0	0	0	6
74	0	0	1	1	0	0	0	0	143	100	2	98	30.1	5.22	55	108.931	264	1.43	5.03	1.01	3.7	13.58	2	1	3	1	1	2	1	0	0	0	0	0	0	5
75	0	0	1	0	0	0	1	1	147	79	6	118	34.5	8.82	49	113.994	170	2.06	3.35	0.93	2.18	8.55	3	3	6	3	3	2	2	2	2	1	2	1	1	19
76	0	0	1	0	0	0	0	0	90	70	2	116	34	4.31	64	93.9661	329	1.01	2.76	1.13	1.27	12.44	1	0	1	0	0	0	0	0	0	0	0	0	0	0
77	1	0	1	1	1	0	0	1	140	80	5	130	39	4.68	62	117.097	230	1.4	3.48	1.06	2.07	14.82	2	2	4	2	1	1	1	1	1	0	0	0	1	8
78	0	0	1	0	0	0	0	0	136	76	4	133	39	4.46	78.5	88.0077	316	1.16	4.65	1.21	3.23	14.72	2	1	3	1	1	1	1	0	0	0	0	0	0	4
79	0	0	0	0	0	0	0	0	130	90	2	144	42.3	4.19	72	101.166	343	0.83	3.94	0.98	2.75	13.22	1	1	2	2	1	0	0	0	0	0	0	0	0	3
80	0	0	0	0	0	0	0	0	117	76	18	128	38	5.04	50.3	161.406	307	2.27	4.85	1.33	2.86	10.92	1	1	2	1	1	0	0	0	0	0	0	0	0	2
81	0	0	0	0	0	0	0	0	172	95	16	153	44	5.9	65	112.14	258	1.09	5.17	1.22	2.56	17.94	2	2	4	2	1	2	1	1	0	0	0	0	0	7
82	0	0	1	0	0	0	0	0	130	78	5	75	26	5.19	48.1	126.624	169	1.1	3.09	0.73	1.82	17.08	2	1	3	0	1	0	1	0	0	0	0	0	0	2
83	0	0	0	0	0	1	0	0	115	79	11	141	41	6.95	40	150.856	284	0.61	3.71	1.58	2.1	7.46	1	1	2	1	1	0	0	0	0	0	0	0	0	2
84	0	0	1	0	0	0	1	0	129	83	9	128	37.1	5.7	59	101.779	171	1.39	3.98	0.97	2.33	15.81	1	1	2	1	1	0	0	0	0	0	0	0	0	2
85	0	0	1	0	0	0	1	0	153	60	16	118	35	7.25	89	56.6411	390	1.33	3.46	0.94	2.05	15.85	1	1	2	2	2	0	1	0	0	0	0	0	0	5
86	0	0	1	0	0	0	0	0	140	98	1	122	36	6.6	69	112.532	363	1.09	4.13	1.06	2.69	8.59	1	1	2	0	1	0	0	0	0	0	0	0	0	1
87	0	0	1	0	0	0	1	0	163	91	10	128	38.4	12.28	24	261.971	178	2.53	4.8	0.99	3.06	13.32	1	1	2	1	0	0	0	1	1	0	0	0	0	3
88	1	1	1	1	0	0	0	0	139	82	2	144	43.1	4.34	87	84.7589	368	1.21	3.96	1.2	2.48	9.2	1	1	2	1	1	1	1	0	0	0	0	0	0	4
89	0	0	1	0	1	0	0	0	130	80	4	122	35	5.11	57	98.2928	187	1.56	4.9	1.2	3.37	11.02	2	2	4	2	2	1	1	0	0	0	0	0	0	6
90	0	0	1	0	0	0	1	0	148	85	2	150	44.3	10.2	66	115.288	177	2.6	4.5	1.3	3.2	15.16	1	1	2	1	1	0	0	0	0	0	0	1	0	3
91	0	0	1	1	0	0	0	0	150	70	10	102	31	7.98	72	74.605	277	3.63	3.58	1.18	2.12	24.6	3	1	4	2	2	2	1	1	0	0	0	0	0	8
92	1	0	1	0	0	0	0	0	144	95	4	136	41	5.08	72	109.007	220	1.1	3.74	1.16	2.46	10.5	1	0	1	0	0	0	0	0	0	0	0	1	0	1
93	1	1	0	0	0	0	0	0	127	85	3	159	46	5.21	59	129.387	272	3.34	4.13	1.47	1.89	14	0	1	1	1	0	0	0	0	0	0	0	0	0	1
94	1	1	0	0	0	0	0	0	123	82	2	150	44	4.63	90	89.7356	283	2.31	2.83	0.74	1.39	17.24	1	1	2	1	1	0	0	0	0	0	0	0	0	2
95	0	0	1	1	1	0	1	0	160	90	2	127	38.3	5.07	72	77.3711	224	1.04	5.15	1.44	3.36	15.8	2	1	3	1	1	1	1	0	0	0	0	0	0	4
96	0	0	1	0	0	0	1	0	160	105	0	152	45	10.37	67	118.989	452	1.4	4.54	1.03	3.27	15.7	1	2	3	2	2	2	2	1	1	0	0	0	0	10
97	0	0	1	0	0	0	0	0	140	80	0	121	34.7	7.4	51	112.832	235	1.84	5.22	1.23	3.38	13.2	2	1	3	1	1	1	1	1	0	0	0	0	0	5
98	0	0	1	0	1	0	0	0	161	96	5	143	41.1	5.46	64	112.275	341	0.81	3.14	0.8	2.02	42.9	1	0	1	0	0	0	0	0	0	0	0	0	0	0
99	0	0	1	0	1	0	0	0	148	95	7	134	40	4.6	73.9	100.12	455	2.27	4.21	1.1	2.86	16.9	2	1	3	2	2	2	2	1	0	0	0	0	1	10
100	0	0	1	0	0	0	0	0	158	110	14	154	45.9	4.9	80	94.8731	256	1.29	4.51	0.94	3.02	27.2	1	0	1	0	0	0	0	0	0	0	0	0	0	0
101	0	0	0	0	0	0	0	0	180	100	1	147	42.9	11.64	84	84.1603	302	1.88	4.66	1.1	3.23	13.2	1	1	2	1	1	0	0	0	0	0	0	1	0	3
102	1	1	1	0	0	0	1	0	143	87	3	126	36.5	5.32	64	117.012	272	3.52	5.92	0.88	3.85	16.7	1	1	2	1	1	0	0	0	0	0	0	0	0	2
103	0	0	1	0	1	0	0	0	120	55	0	123	37	4.94	80	66.2658	397	1.8	4.59	1.02	3.32	19.58	2	1	3	1	1	0	0	0	0	0	0	0	0	2
104	0	0	1	1	0	0	0	0	108	75	3	120	37	4.33	91	58.6291	289	1.11	5.26	1.03	3.68	18.5	1	2	3	1	2	1	1	0	0	0	0	0	0	5
105	1	1	1	0	0	0	1	1	130	95	0	141	42.7	5	88	84.6437	260	1.48	3.54	1.14	1.97	12.8	1	1	2	1	0	0	1	0	0	0	0	0	0	2
106	1	0	0	0	0	0	0	0	100	65	12	166	49.1	5.58	73	108.799	247	0.98	3.14	0.73	2.03	15.8	0	0	0	0	0	0	0	0	0	0	0	0	0	0
107	0	0	1	1	0	0	0	0	110	80	2	147	44.8	4.73	82	86.7981	398	4.96	3.9	0.75	1.79	19.6	2	2	4	2	2	2	2	1	0	2	0	0	0	11
108	0	1	0	0	0	0	0	0	145	85	0	143	42.6	6.02	82	87.342	452	1.35	3.47	0.96	2.17	19.6	1	1	2	1	1	1	1	0	0	0	0	0	0	4
109	0	0	0	0	0	0	1	0	140	80	1	135	40.5	9.56	61	131.992	250	2.59	4.71	1.74	2.5	23.8	2	1	3	1	1	1	1	1	0	0	0	1	1	7
110	0	0	1	0	0	0	1	1	139	72	9	132	38.6	7.62	48	129.142	203	1.16	2.13	0.78	0.98	9.5	1	1	2	1	1	0	0	0	0	0	0	0	0	2
111	1	0	1	1	0	0	0	0	155	88	3	143	44	5.22	63	119.158	192	0.96	3.95	1.35	2.35	13.1	2	2	4	1	1	2	2	1	0	0	0	0	0	7
112	0	0	1	0	1	0	0	0	134	56	0	130	38	5.19	71	98.5688	309	2.05	4.2	0.99	2.54	7.72	2	1	3	1	1	1	1	0	0	0	0	0	0	4
113	0	0	1	1	0	0	1	0	165	84	3	152	46	8.2	69	106.259	261	1.26	4.74	1.26	3.32	17.5	2	1	3	1	1	0	0	0	0	0	0	0	0	2
114	1	1	0	0	0	0	0	0	120	80	1	141	42.2	4.71	66	116.142	182	0.9	3.87	1.28	2.41	12.8	1	1	2	0	1	0	0	0	0	0	0	0	0	1
115	0	0	0	1	0	0	0	0	100	60	3	134	41.3	5.87	67	113.719	193	1.25	2.08	1.03	0.77	21.6	1	1	2	1	1	1	1	0	0	0	0	0	0	4
116	1	1	1	0	0	0	0	0	146	92	1	137	42.3	6	73	98.082	301	1.9	3.94	1.07	2.33	30.8	2	1	3	2	0	0	0	0	0	0	0	0	0	2
117	1	0	1	0	0	0	0	1	130	70	1	145	44	4.8	78	93.4372	276	2.21	5.04	1.19	3.24	20.3	1	1	2	2	1	0	0	0	0	0	0	0	0	3
118	0	0	0	0	0	0	0	0	139	98	0	142	42	4.9	80	87.4981	280	2.41	4.64	0.92	3.01	20.9	2	2	4	2	2	2	2	1	0	0	0	0	0	9
119	0	0	1	0	0	0	0	0	157	85	1	152	45.7	4.62	86	90.9472	290	1.41	3.64	0.91	2.64	117.3	1	2	3	2	2	2	2	0	0	1	0	0	0	9
120	1	0	1	0	0	0	0	0	110	80	0	149	44.9	4.15	77	101.816	294	0.84	4.39	1.29	2.22	15	1	1	2	1	0	0	0	0	0	0	0	0	0	1
121	0	0	1	0	0	0	0	0	138	79	1	122	36.5	5.12	75	93.7477	275	0.59	4.55	0.99	3.45	19.4	2	2	4	2	2	1	2	0	1	1	1	0	0	10
122	1	1	0	0	0	0	0	0	145	85	7	135	42	4.52	47	178.326	231	1.82	4.1	1	1.8	14.3	0	1	1	1	1	0	0	0	0	0	0	0	0	2
123	0	0	1	1	1	0	1	0	154	93	7	116	35.4	8.58	57	95.739	173	1.21	3.62	1.08	2.13	18	2	1	3	1	1	1	2	0	2	0	1	1	1	10
124	1	0	0	0	0	0	0	0	117	77	5	133	41	5.51	70	105.174	268	3.1	4.97	0.71	3.51	19.9	1	1	2	0	0	1	1	0	1	0	0	0	0	3
125	0	0	0	0	1	0	0	0	160	97	1	126	38.2	4.79	98	69.4233	295	0.86	3	1.36	1.47	91.2	1	1	2	1	2	1	1	0	0	0	0	0	0	5
126	0	0	1	0	0	0	0	0	124	64	3	135	43	4.79	76	94.1804	302	0.6	3.99	1.48	2.37	18.1	1	1	2	1	1	0	0	0	0	0	0	0	0	2
127	0	0	1	1	0	0	0	0	115	61	0	125	37.6	4.84	63	86.5162	265	1.07	5.18	1.45	3.68	20.6	2	2	4	2	2	1	1	1	1	0	0	0	0	8
128	1	1	0	0	1	0	0	0	110	70	1	148	45.8	4.49	69	115.018	391	3.13	8.9	0.6	0.6	34.71	1	1	2	1	1	0	0	1	0	0	0	0	1	4
129	0	0	1	0	0	0	1	0	128	94	5	141	44	5.85	50	115.822	216	1.9	4.69	1.36	2.76	14.36	2	1	3	0	1	2	1	1	1	0	0	0	0	6
130	1	0	1	0	0	0	1	0	158	86	8	116	35	7.43	75	96.2123	197	1.07	2.87	1.08	1.52	20.7	3	2	5	3	2	1	2	1	1	0	0	1	1	12
131	0	0	0	0	0	0	0	0	136	78	1	159	47.8	4.39	80	107.075	249	0.64	4.7	0.92	3.48	67.1	1	0	1	0	0	0	0	0	0	0	0	0	0	0
132	0	0	1	0	0	0	0	0	140	90	3	139	42.4	5.38	81	88.3091	356	1.6	4.46	0.96	3.09	17.8	2	1	3	2	1	1	1	1	0	0	1	0	0	7
133	0	0	0	0	0	0	0	0	170	87	3	150	45.1	6.93	57	132.47	242	2.94	3.92	0.97	2.5	11.5	1	1	2	1	1	1	1	0	0	0	0	0	0	4
134	0	0	1	0	0	0	0	0	145	89	13	140	44	5	60	95.8391	268	0.94	3.25	1.57	1.3	15.19	2	1	3	1	1	1	2	0	0	0	0	0	0	5
135	1	0	1	1	1	0	0	0	127	77	5	138	43	4.59	71	102.182	309	2.83	3.1	0.5	1.4	27.32	3	1	4	2	2	2	2	2	0	0	0	0	0	10
136	1	0	0	0	0	0	0	0	125	76	6	163	47.8	5.36	86	82.1562	280	1.13	4.2	0.9	2.3	23.71	2	1	3	1	1	1	1	0	1	0	0	0	0	5
137	0	0	0	0	0	0	0	0	120	80	6	139	41.6	5.24	62	135.541	198	0.66	2.73	1.34	1.35	10.18	1	0	1	0	0	0	0	0	0	0	0	0	0	0
138	1	0	1	0	0	0	0	0	110	82	3	153	47	4.4	60	128.23	240	1.03	3.5	1	1.8	27.11	1	1	2	1	1	1	1	0	0	0	0	1	1	6
139	0	0	1	0	0	0	0	0	140	90	5	115	35	5.78	53	108.653	261	1.29	2.43	0.68	1.4	10.01	2	2	4	2	2	2	2	1	1	0	0	0	0	10
140	0	0	0	0	0	0	0	0	130	80	1	134	40.3	4.62	69	115.556	321	1.64	5.3	1.5	2.9	22.8	2	1	3	2	2	0	0	0	0	0	0	1	1	6
141	0	0	0	0	0	0	0	0	145	90	8	126	39	4.87	50	109.899	205	0.68	3.96	1.35	2.3	16.8	2	1	3	2	2	0	2	0	1	0	0	0	0	7
142	0	0	0	0	0	0	1	0	135	86	1	142	44	10.2	37	167.427	151	1.01	3.56	0.95	2.43	15.4	1	1	2	1	1	1	1	0	0	0	0	0	0	4
143	0	1	1	0	0	0	0	0	150	90	3	147	43.6	4.92	86	83.2055	249	2.65	6	1	3.4	18	2	1	3	1	2	1	1	1	1	1	1	1	1	11
144	1	1	1	1	0	0	0	0	151	97	0	138	40.8	3.51	91	82.4611	343	3.88	5.5	0.8	2.7	26.4	2	2	4	2	2	1	1	0	0	0	0	0	0	6
145	0	0	0	0	0	0	0	0	132	65	0	142	41.4	6.66	75	93.7477	220	1.55	3.75	0.92	2.41	16	1	1	2	1	1	0	0	0	0	0	0	0	0	2
146	0	0	1	0	0	0	0	0	140	75	23	144	43.2	5.47	52	112.635	154	0.88	4.37	1.05	2.82	15.98	1	1	2	0	1	0	0	0	0	0	0	1	0	2
147	0	0	1	0	1	0	0	0	116	74	3	137	41.1	5.49	77	97.2148	417	3.16	3.98	0.85	2.08	19.6	1	1	2	1	1	1	1	0	0	0	0	0	0	4
148	0	0	1	1	0	0	0	0	165	90	12	151	47	6.5	61	92.382	186	1.48	4.92	0.83	3.46	18.2	3	1	4	1	1	0	2	0	2	0	0	0	0	6
149	1	1	1	0	1	0	1	0	140	90	4	134	42	7.24	69	107.283	277	2.27	4.8	0.9	2.5	13.3	1	2	3	2	2	2	1	1	1	0	0	0	0	9
150	0	0	1	0	0	0	0	1	163	86	4	153	47	4.2	70	107.719	359	3.6	3.2	0.6	1	15.4	1	1	2	1	1	0	1	0	1	0	0	0	0	4
151	0	0	1	0	0	0	0	0	220	110	5	137	42	3.91	90	90.2979	446	2.05	5.7	0.8	3.3	12.5	1	2	3	2	1	1	1	0	0	1	1	0	0	7
152	0	0	0	0	0	0	0	0	156	83	4	136	40	5.63	64	88.6357	374	2.3	4.06	0.69	2.4	22.7	1	2	3	2	2	1	2	0	0	0	0	0	0	7
153	0	1	0	0	0	0	0	0	142	91	3	134	41.7	4.33	64	126.639	329	0.94	4.92	1.27	3.44	11.72	1	1	2	1	1	1	1	0	0	0	0	0	0	4
154	0	0	1	1	0	0	0	0	148	95	4	126	38	5.2	57	136.539	312	1.4	4.6	0.7	2.88	13	1	1	2	1	1	1	1	0	1	0	0	0	0	5
155	0	0	1	0	0	0	0	0	127	84	10	130	41	4.94	77	95.1577	551	2.44	3.7	0.6	1.6	16.9	3	2	5	2	2	2	2	2	2	0	2	0	0	14
156	0	0	1	1	0	0	0	0	150	90	3	117	37	5.29	44	133.79	182	1.35	4.4	1.2	2.3	17.18	2	2	4	2	2	2	2	0	1	0	0	1	1	11
157	0	0	0	0	0	0	0	0	140	90	2	124	38	5	64	87.7017	309	1.49	5.41	1.67	3.37	19.5	2	2	4	2	2	2	2	1	1	2	2	0	0	14
158	0	0	1	1	0	0	1	0	178	100	5	150	46	8.23	56	133.574	255	0.92	3.49	0.92	2.48	34.6	1	1	2	2	1	1	1	0	0	0	1	0	0	6
159	0	0	1	0	0	0	0	0	146	75	3	143	43.2	4.89	61	123.678	176	0.99	3.47	1.16	2.08	16.9	2	2	4	1	1	2	2	0	0	1	1	0	0	8
160	0	0	0	0	0	0	0	0	138	74	1	133	41	5.94	78.7	102.357	330	2.66	3.99	0.84	2.37	13.4	1	3	4	2	2	2	2	1	1	0	1	0	0	11
161	0	0	1	1	0	0	0	0	190	120	4	138	43	5.03	88	92.0932	272	1.03	3.92	1.02	2.5	17.8	1	1	2	0	1	0	0	0	0	0	0	0	0	1
162	1	1	1	1	0	0	1	0	150	94	3	142	43.8	7	52	154.708	279	1.49	4.42	1.01	3.14	15	1	1	2	1	1	0	0	0	0	0	0	0	0	2
163	0	0	1	1	0	0	1	0	180	100	1	142	43.2	7.02	99	73.0176	297	0.95	5.34	1.4	3.71	14.41	1	1	2	1	0	0	1	0	0	0	0	0	1	3
164	0	0	0	1	0	0	0	0	125	73	0	129	38	5.44	70	101.244	293	2.34	4.03	0.61	2.74	16.4	1	2	3	2	2	2	2	1	0	0	0	0	0	9
165	0	0	1	0	0	0	0	0	130	80	11	132	41	5.02	64.3	89.8484	396	0.96	4.8	0.7	2.9	18.6	3	1	4	1	2	2	2	0	0	1	0	0	0	8
166	0	0	1	1	1	0	1	0	108	64	3	116	36	5	100.1	67.1863	395	1.89	2.49	0.78	1.42	9.9	3	2	5	2	2	2	2	0	0	0	0	0	0	8
167	0	0	1	0	0	0	0	0	80	60	4	135	42	10.44	44	134.683	265	2.28	5.61	1.49	3.49	12.3	1	1	2	1	1	1	1	0	0	0	0	0	0	4
168	1	0	0	0	0	0	0	0	133	81	2	143	45	4.05	70	110.679	283	0.96	3.37	0.8	2.33	15.6	1	1	2	1	1	1	1	0	0	0	0	0	0	4
169	0	0	0	1	0	0	0	0	145	80	9	134	41	3.92	75.8	68.1694	307	0.7	3.8	0.99	2.55	20.5	2	2	4	2	2	0	2	1	1	0	0	0	0	8
170	0	0	1	1	0	0	0	0	140	89	5	146	46	4.8	52.8	109.882	202	1	3.6	0.96	2.6	10	3	1	4	0	2	0	2	0	2	0	0	0	0	6
171	0	0	0	1	0	0	1	0	135	75	4	127	39.8	5.09	87	76.6463	258	1.19	4.06	1.05	2.77	14.2	2	1	3	1	2	1	1	0	0	0	0	1	0	6
172	0	0	0	0	0	0	0	0	93	57	6	124	38	3.74	49	143.269	207	0.42	3.29	1.36	1.8	11.7	1	0	1	0	0	0	0	0	0	0	0	0	0	0
173	1	1	1	1	0	0	0	0	140	101	0	138	43.1	4.03	68	117.519	193	1.27	3.58	0.81	2.54	25.5	1	1	2	1	1	1	1	1	0	1	0	0	0	6
174	0	0	1	0	1	0	1	0	134	85	7	121	36.2	5.28	72.6	73.2398	356	3.55	8.03	1.18	5.93	10.9	1	1	2	1	1	0	1	0	0	0	0	0	0	3
175	0	0	0	0	0	0	0	1	135	85	3	145	46	5.4	79	93.0211	403	1.1	3.06	1.03	1.75	29.5	1	1	2	1	1	0	0	0	0	0	0	0	0	2
176	0	0	1	1	0	0	0	0	136	71	9	118	36.4	5.94	43	134.834	134	0.99	5.25	1.3	3.76	13.3	2	1	3	2	0	2	1	0	0	0	0	0	0	5
177	1	1	1	0	0	0	0	1	185	79	15	128	40	5.71	87	78.9907	217	0.63	4.9	1.2	2.9	26.8	2	1	3	2	2	1	1	1	1	0	0	0	0	8
178	0	0	1	1	0	0	0	0	100	80	3	123	37.9	4.99	46	130.715	253	1.62	4.77	1.14	3.12	12.9	3	1	4	2	2	2	2	2	0	0	0	0	0	10
179	0	0	1	0	1	0	0	0	165	75	2	136	40.8	4.69	67	81.8235	252	3.26	6.96	1.37	4.79	11.49	2	1	3	1	1	1	1	1	1	0	0	0	0	6
180	1	1	1	0	0	0	1	0	167	102	2	138	42.7	13.38	59	131.693	401	4.24	5.8	0.9	3.2	15.5	2	1	3	1	1	1	1	0	0	0	0	0	0	4
181	0	0	1	0	0	0	0	0	183	102	4	138	39.4	4.97	50	117.427	220	0.99	3.3	1.06	1.96	13.7	1	1	2	0	1	0	0	0	0	0	0	0	0	1
182	0	0	0	0	0	0	0	0	135	80	0	138	42.9	5.16	62	125.306	280	2.28	4.19	0.68	2.62	13.1	1	1	2	0	1	0	0	0	0	0	0	0	0	1
183	0	0	1	1	1	0	0	0	134	80	5	101	30.8	5	118	41.6932	402	1.87	3.9	0.8	2.84	17.9	3	1	4	2	2	2	2	1	2	0	0	0	0	11
184	0	0	1	1	1	0	1	0	139	89	4	123	38	6.97	59.9	93.7166	159	1.52	4.72	0.81	3.51	15.8	2	1	3	1	0	0	0	2	1	0	0	1	2	7
185	1	1	1	0	0	0	0	0	120	90	3	157	48	4.79	93.3	80.8301	340	1.01	3.47	0.49	2.56	23.9	2	1	3	1	1	1	1	0	1	0	0	0	0	5
186	0	0	0	0	0	0	1	0	145	70	3	121	35.9	7.22	37	158.969	141	2.47	4.9	1.26	3.01	19.4	1	1	2	1	1	1	1	0	0	0	0	0	0	4
187	0	0	0	0	0	0	0	0	163	97	2	142	44.2	6.34	78	100.791	396	2.04	4.24	0.92	2.85	19.6	2	1	3	1	1	1	1	1	1	0	0	0	0	6
188	1	1	1	0	0	0	1	0	169	114	4	152	47	5	97.7	76.644	351	1.2	4.4	1	2.86	51	1	0	1	0	0	0	0	0	0	0	0	0	0	0
189	1	1	0	0	0	0	0	0	150	90	4	143	45	4.75	76.7	97.2907	462	0.95	4.45	1.04	2.87	37.2	2	1	3	2	2	0	0	0	1	0	0	0	0	5
190	1	1	0	0	0	0	0	0	126	72	1	131	40.7	4.08	62	119.124	166	1.34	5.25	1.02	3.78	22.4	2	1	3	1	1	1	1	0	0	0	0	0	0	4
191	1	0	0	0	0	0	0	0	130	76	4	127	38.6	4.48	54	136.232	213	0.82	3.63	0.94	2.56	20.5	1	1	2	1	1	1	1	0	0	0	0	0	0	4
192	0	0	0	0	0	0	0	0	118	80	5	139	48.4	10.85	49	165.69	246	2.37	5.2	0.99	3.45	18.4	1	1	2	1	0	0	0	0	0	0	0	0	0	1
193	1	1	1	1	0	0	1	0	167	105	4	132	41	9.42	65	112.468	247	1.14	4.28	1.23	2.77	20.4	1	1	2	1	1	1	1	0	0	0	0	0	0	4
194	0	0	1	1	0	1	0	0	159	105	4	138	41.7	4.81	100	67.4473	330	1.58	4.66	0.97	3.37	51	2	1	3	2	2	0	0	1	0	0	0	0	0	5
195	1	1	1	0	0	0	0	0	115	75	14	160	50	5.67	76.8	99.0424	329	1.94	4.25	0.75	2.77	42.8	1	1	2	0	1	0	0	0	0	0	1	0	0	2
196	1	1	1	0	0	0	1	0	111	76	3	139	43	5.82	101.6	71.1401	294	1.15	4.02	1.04	2.57	19.14	1	1	2	1	1	0	0	1	0	0	0	0	0	3
197	0	0	0	1	0	0	0	0	140	90	3	128	38	5.73	56	100.96	299	3.69	3.07	0.6	1.29	19.1	2	2	4	2	2	0	1	2	2	0	0	0	0	9
198	0	0	0	0	0	0	0	0	120	80	3	134	40	4.57	64	129.238	239	2.18	4.4	1.29	2.66	18.49	1	1	2	1	1	1	1	0	0	0	0	0	0	4
199	1	1	0	0	1	0	0	0	130	70	4	134	40	5.9	62	125.791	383	4.71	3.48	0.66	1.63	18.2	1	0	1	0	0	0	0	0	0	0	0	0	0	0
200	0	0	1	0	0	0	0	0	140	68	13	114	37	7.91	67.7	76.1413	280	0.54	4.2	0.53	0.26	15.6	2	1	3	1	1	1	1	1	1	0	0	0	0	6
201	0	0	1	1	0	0	0	0	198	112	6	146	45	5.7	76.5	92.922	324	1.32	6.32	1.47	4.07	51	2	1	3	0	1	0	1	1	1	1	2	0	0	7
202	0	0	1	1	1	0	0	0	130	89	4	116	35.9	5.57	65	83.2081	366	1.11	4.94	1.08	3.34	26.6	2	2	4	2	2	2	2	1	1	1	0	0	0	11
203	0	0	1	0	0	0	0	0	150	84	1	112	33.4	4.9	54	104.297	211	2.13	3.95	0.86	2.84	11.5	1	1	2	1	1	1	1	0	0	0	1	0	0	5
204	0	0	1	0	0	0	1	0	173	97	10	134	41	9.48	46.5	126.362	110	1.13	4.27	0.98	2.9	11.7	1	1	2	1	1	1	1	0	0	0	0	0	0	4
205	0	0	1	0	0	0	0	0	139	106	3	147	45	5.61	75.6	98.2114	201	0.73	3.56	1.24	1.98	32.5	1	1	2	1	1	1	1	0	0	0	0	0	0	4
206	0	0	0	0	0	0	0	0	172	107	5	137	42	4.12	63.1	128.112	282	1.04	7.45	1.17	5.54	12.1	1	1	2	1	1	0	0	0	0	0	0	0	0	2
207	0	0	1	0	0	0	0	0	130	60	10	75	23	5.17	37.7	154.266	86	1.61	4.54	0.92	3.02	11.5	1	0	1	0	0	0	0	0	0	0	0	0	0	0
208	1	1	0	0	0	0	0	0	130	84	2	121	37.8	4.82	66	107.235	255	0.95	3.95	1.24	2.45	18.8	2	1	3	1	1	1	1	1	1	0	0	1	1	8
209	0	0	0	1	0	0	1	0	183	95	10	123	36	15.78	54.4	107.712	127	2.56	5.64	1.38	3.85	13.8	1	0	1	0	0	0	0	0	0	0	0	0	0	0
210	1	0	1	0	0	0	0	0	134	81	3	125	38	6.48	65	111.501	313	1.31	6.35	1.01	4.54	31.4	1	2	3	2	1	2	1	0	0	0	0	0	0	6
211	0	0	0	0	0	0	0	0	125	78	2	118	35.5	4.96	62	90.6646	218	1.76	5.29	1	3.89	14.4	2	2	4	2	2	2	2	0	1	1	0	0	0	10
212	0	0	1	1	0	0	0	0	180	100	4	105	31	6.2	82.7	65.2437	299	9.86	6.12	0.77	1.2	30.6	1	1	2	1	1	0	0	0	1	0	0	0	0	3
213	0	0	0	0	0	0	0	0	120	70	2	121	38.3	4.66	49	111.369	205	1.33	5.89	2.02	3.6	14.7	1	1	2	1	1	0	1	0	0	0	0	0	0	3
214	1	1	0	0	0	0	0	0	134	78	3	152	46.1	9.25	67	109.253	320	1.78	3.88	0.94	2.45	16.1	1	1	2	1	1	0	0	0	0	0	0	0	0	2
215	1	1	1	0	0	0	1	0	154	78	4	122	37.5	12.53	59	130.281	147	0.97	3.59	1.27	1.66	17.2	1	1	2	1	1	0	0	0	0	0	0	0	0	2
216	1	1	0	0	0	0	0	0	132	80	1	150	46.1	4.67	71	106.359	267	1.29	4.7	1.17	3.13	23.5	1	1	2	1	1	0	0	0	0	0	0	0	0	2
217	0	1	0	1	0	0	0	0	161	92	6	130	40	6.4	53.4	140.696	165	0.83	5.08	1.62	4.2	29	2	1	3	2	0	1	1	0	0	0	0	0	0	4
218	0	0	0	0	0	0	0	1	132	81	7	120	36.9	4.31	59	94.7556	299	2.19	4.56	0.96	2.82	22.1	1	1	2	1	1	1	1	0	0	0	0	0	0	4
219	1	1	0	0	0	0	0	0	126	77	7	136	41.6	4.39	66	110.832	255	0.89	3.6	1.29	2.02	21.1	2	1	3	1	1	1	1	1	0	0	0	1	1	7
220	0	0	0	0	0	0	0	0	153	86	0	135	41	5.1	54.5	142.277	165	0.74	4.6	1	3.21	14.1	1	1	2	0	1	0	1	0	0	0	0	1	0	3
221	0	0	0	1	0	0	1	0	130	80	5	141	43.1	5.45	69	105.607	280	0.89	5.52	1.17	3.37	58.4	1	1	2	1	0	1	0	0	0	0	0	0	0	2
222	0	0	0	0	0	0	0	0	140	70	0	130	40.1	4.13	51	151.571	267	4.01	4.15	0.85	1.95	21	1	1	2	1	1	0	0	0	1	0	0	0	0	3
223	0	0	1	0	0	0	0	0	136	78	2	127	39.9	4.37	62	84.4755	355	1	4.78	1.46	3.11	19.9	2	2	4	2	2	2	2	0	0	0	0	1	1	10
224	0	0	1	1	0	0	1	0	160	110	3	130	41	4.28	70.9	101.442	211	1.1	4.5	1.24	2.8	110.8	3	2	5	2	2	2	2	1	1	2	2	1	1	16
225	1	1	0	0	0	0	0	0	135	75	3	144	44.3	4.24	69	109.523	244	1.29	4.24	1.03	2.4	19.9	2	1	3	1	1	1	1	1	0	0	0	0	0	5
226	0	0	1	1	0	0	0	0	120	70	3	121	37.5	5.02	56	97.7146	296	2.07	4.86	1.1	2.89	15.9	3	2	5	2	2	2	2	1	1	1	2	1	1	15
227	1	0	0	0	0	0	0	0	135	78	5	130	40	6.54	71.6	103.14	287	2.63	3.41	0.61	2.05	24.6	2	1	3	1	1	1	1	1	0	0	0	0	0	5
228	0	0	0	0	0	0	0	0	149	61	9	126	38.9	6.73	50	138.813	142	0.3	5.84	1.98	3.85	13.3	1	0	1	0	0	0	0	0	0	0	0	0	0	0
229	1	0	1	1	0	0	0	0	179	121	1	160	49.6	5.46	88	80.2536	317	1.29	3.25	0.78	1.88	17.5	1	1	2	1	1	0	1	0	0	1	1	0	0	5
230	1	0	1	0	0	0	0	0	187	98	2	137	41.8	4.86	61	130.831	221	1.98	4.48	0.7	2.89	45.1	1	1	2	1	1	0	1	0	0	0	0	0	0	3
231	0	0	1	0	0	0	1	0	150	100	3	137	42.2	5.68	62	95.2723	430	1.01	4.41	1.3	2.95	9.7	1	1	2	1	1	1	1	1	0	0	0	0	0	5
232	1	1	1	0	0	0	0	0	125	75	7	141	43.2	4.92	86	88.7985	420	1.3	3.93	0.78	2.3	13.1	1	0	1	0	0	0	0	0	0	0	0	0	0	0
233	1	0	1	1	1	0	0	1	135	75	3	145	45	4.44	103	66.314	404	2.46	6.02	1.27	4.1	61.6	1	1	2	1	1	1	1	1	1	0	0	0	0	6
234	0	0	0	1	0	0	0	0	135	75	6	155	47.8	5.67	76	92.0778	329	1.84	3.78	1.27	2.09	20.7	2	1	3	2	2	2	2	1	1	0	0	1	1	12
235	0	0	1	0	0	0	0	0	140	78	4	140	44	4.5	104	65.7763	263	1.22	2.73	1	1.4	48	3	2	5	2	2	2	2	1	1	1	0	0	0	11
236	0	0	1	1	0	0	1	1	179	96	1	140	43.5	9.31	65	110.581	171	0.89	4.84	2.07	2.68	20	2	1	3	1	1	1	1	1	1	0	0	0	0	6
237	1	1	0	0	0	0	0	0	125	75	5	159	48.8	4.6	63	130.245	281	1.98	4.68	1.06	3.09	18	1	0	1	0	0	0	0	0	0	0	0	0	0	0
238	1	1	0	0	0	0	0	0	139	89	1	131	41	4.28	88	82.7187	410	2.28	4.03	0.67	1.99	25	1	1	2	1	1	0	0	0	0	0	0	1	1	4
239	1	1	0	0	0	0	0	0	122	85	2	114	37	4.04	54	142.828	191	1.68	3.76	1.21	2.2	16.8	2	1	3	1	1	1	1	0	0	0	0	0	0	4
240	1	0	1	0	1	0	0	1	186	98	18	159	50	12	100.9	69.6568	352	1.85	5.04	1.45	3.12	19.7	1	2	3	2	1	1	2	0	0	0	0	0	0	6
241	1	1	0	0	0	0	0	0	135	76	1	134	41.4	9.32	71	105.218	379	2.44	4.21	0.95	2.53	12	1	1	2	1	0	1	0	0	0	0	0	0	0	2
242	0	0	1	1	0	0	1	0	117	69	3	145	44.5	5.78	59	127.703	259	1.25	4	0.89	2.74	14.2	1	1	2	1	1	1	1	0	0	0	0	0	0	4
243	0	0	1	0	0	0	0	0	135	80	1	145	44	4.56	66	114.073	272	1.61	4.98	1.05	3.38	18.4	1	1	2	0	1	0	0	0	0	0	0	0	0	1
244	0	0	0	0	0	0	0	0	132	78	3	125	40	5.44	59.5	99.4805	325	1.38	3.74	0.79	2.61	15.9	1	1	2	1	1	1	1	0	1	0	0	0	0	5
245	0	0	0	1	0	0	0	0	120	70	2	130	42	5	56	149.977	276	2.43	3.68	1.1	2.15	10.3	3	2	5	2	2	2	2	2	2	0	0	0	0	12
246	1	1	1	0	1	0	0	0	132	85	12	139	44.8	4.89	58	136.391	286	1.33	3.74	0.83	2.52	17.1	1	1	2	0	1	0	0	0	0	0	0	0	0	1
247	0	0	0	1	0	0	1	0	108	60	7	110	32.7	6.2	97	69.6702	242	0.9	4.03	1.52	2.36	17.74	1	1	2	1	0	0	0	0	0	0	0	0	0	1
248	0	1	1	1	0	0	1	0	180	75	3	144	44.1	10.32	71	105.218	324	2.05	6.15	0.87	3.91	17.2	1	1	2	1	1	0	0	1	0	0	1	1	0	5
249	0	0	0	0	0	0	0	0	135	75	3	146	44.4	4.59	54	171.181	208	0.61	2.89	1.41	1.18	17.6	1	1	2	1	0	0	0	1	1	0	0	0	0	3
250	0	0	0	0	0	0	0	0	120	80	3	116	35.4	4.89	64	84.9581	254	0.63	4.64	1.27	3.13	25.7	1	1	2	1	1	1	1	0	0	0	0	0	0	4
251	0	0	0	0	0	0	0	0	105	92	3	134	40	5.38	53	107.933	215	1.05	5.5	1.34	4.04	15.8	1	0	1	0	0	0	0	0	0	0	0	0	0	0
252	0	0	0	0	0	0	0	0	143	93	1	137	42.5	5.5	6.9	162.498	212	0.72	3.76	1.41	2.25	31.7	1	1	2	1	1	1	1	0	0	0	0	0	0	4
253	0	0	1	1	0	0	0	0	160	80	5	116	36	5.69	90.8	74.7877	399	0.86	2.66	0.72	1.65	20.6	3	1	4	2	2	0	0	1	0	1	1	0	0	7
254	0	0	0	0	0	0	0	0	120	72	5	130	39.8	4.27	99	50.3564	523	2.55	6.37	0.92	4.61	23.6	1	1	2	1	1	1	1	0	0	0	0	0	0	4
255	0	0	1	1	0	0	0	0	136	72	2	106	32	6.4	53.2	115.751	106	0.89	3.31	1.46	1.78	14.7	1	1	2	1	1	1	1	1	0	0	1	0	1	7
256	0	0	1	1	0	0	1	0	177	125	4	142	44.4	5.76	51	115.609	210	1.53	3.56	1.22	2.1	22	2	1	3	1	1	1	1	1	0	1	0	0	0	6
257	0	0	1	1	0	0	0	0	120	80	1	137	41.6	5.42	157	41.2759	388	2.37	5.35	0.81	3.8	29.9	2	1	3	1	1	1	1	0	1	1	1	1	1	9
258	0	0	0	0	0	0	0	0	130	70	0	117	37	5.8	33	177.064	110	1.36	4.39	0.99	2.65	15.2	2	1	3	2	2	1	1	0	0	0	0	1	1	8
259	0	0	1	0	0	0	0	0	150	95	4	153	47	6.07	77	94.8389	296	1.87	3.86	1.07	2.3	28	1	1	2	0	0	0	0	0	0	0	1	0	1	2
260	0	0	0	0	0	0	0	0	120	82	0	159	49.3	4.65	69	117.869	376	2.13	4.32	0.85	2.84	20.4	1	0	1	0	0	0	0	0	0	0	0	0	0	0
261	0	0	1	0	0	0	1	0	166	67	2	125	38.3	7.32	47	120.619	282	2.98	4.77	0.93	2.56	10.5	2	1	3	2	2	2	2	1	1	0	0	1	1	12
262	0	0	0	0	0	0	0	0	130	90	6	118	36.6	4.26	55	106.762	211	2.71	5.24	0.99	3.04	12.7	2	1	3	2	1	0	0	2	0	1	0	0	0	6
263	0	0	0	0	0	0	0	0	142	88	1	128	39.8	6.78	74	98.9623	290	1.58	4.59	0.77	3.08	22.4	1	0	1	0	0	0	0	0	0	0	0	0	0	0
264	0	0	1	1	0	0	1	0	160	90	1	91	27.9	6.77	97	69.6702	354	1.64	3.69	0.94	2.35	415.8	2	2	4	2	2	2	2	0	1	0	0	0	1	10
265	0	0	1	0	0	0	0	0	180	95	2	121	37.3	5.23	79	87.5915	243	0.79	2.18	0.88	2.18	23.3	2	1	3	2	2	2	2	0	0	0	0	2	2	12
266	0	0	0	0	0	0	0	0	142	90	3	115	35.6	4.33	72	107.588	265	2.06	6.14	1.17	4.09	20.5	1	0	1	0	0	0	0	0	0	0	0	0	0	0
267	1	1	1	0	0	0	0	0	130	80	4	149	47.2	5.58	64	123.78	346	2.26	3.58	0.83	2.25	19.3	2	1	3	2	2	2	0	0	0	2	0	0	0	8
268	0	0	0	1	0	0	1	1	127	77	2	133	41	4.67	53.9	143.134	266	0.64	1.67	0.56	0.88	16.5	3	1	4	1	2	0	2	0	0	0	0	0	0	5
269	1	0	0	0	0	0	0	0	135	75	8	139	41	3.9	64	116.633	248	1.01	2.72	0.88	1.61	14.3	1	1	2	1	1	0	0	0	0	0	0	0	0	2
270	0	0	1	1	0	0	0	0	178	109	8	139	42.1	4.92	79	93.686	283	1.46	4.55	0.81	2.88	18.2	2	2	4	2	1	2	0	1	0	0	0	1	1	8
271	1	0	1	1	0	0	1	0	145	85	5	140	44	12	53	155.24	309	2	4.7	0.78	2.64	13	3	2	5	3	3	2	1	0	2	0	0	0	0	11
272	0	0	1	0	0	0	0	1	195	109	2	126	38.2	4.83	40	150.856	325	3.03	4.62	1.08	2.93	13	1	1	2	1	1	1	1	0	0	0	0	0	0	4
273	0	0	0	1	0	0	1	0	150	90	3	117	36.1	5.87	45	125.765	199	0.86	2.83	1.29	1.25	12.4	1	1	2	1	1	0	1	0	0	0	0	2	0	5
274	0	0	0	0	0	0	0	0	130	85	6	116	35.8	5.12	51	112.832	205	1.15	3.72	1.29	2.23	15.7	1	1	2	1	1	1	1	1	1	0	0	1	1	8
275	0	0	1	0	1	0	1	1	140	80	4	138	43	4.7	117.9	57.0853	272	1.15	3.57	0.97	2.25	26.4	2	2	4	2	2	1	1	0	0	0	0	0	0	6
276	0	0	1	0	1	0	1	0	167	88	0	141	44	9.49	57	129.385	138	0.88	2.82	1.06	1.43	16.7	1	1	2	1	1	0	0	1	1	0	0	0	1	5
277	0	0	0	0	0	0	0	0	139	76	2	141	43.3	3.92	65	119.115	340	1.31	4.57	1.47	2.97	16.7	1	1	2	1	0	0	0	0	0	0	0	0	1	2
278	1	1	1	0	0	0	0	0	120	70	1	164	49.8	5.15	81	93.915	427	1.95	4.97	1.28	3.27	15.7	1	1	2	1	1	1	1	1	1	0	0	0	0	6
279	0	0	0	0	0	0	0	0	130	82	5	138	44	10.3	63	87.5714	347	1.51	3.78	0.85	2.41	21	2	2	4	2	2	1	1	1	1	0	0	0	0	8
280	0	1	1	0	0	0	1	0	134	76	5	144	44	5.4	63	116.259	297	0.98	3.43	0.82	2.23	19.3	1	1	2	1	1	1	1	0	0	0	0	0	1	5
281	1	1	1	1	0	0	0	1	128	96	4	135	41.2	5.34	68	111.792	306	1.91	5.74	1.12	4.37	20.4	1	1	2	1	1	0	1	1	0	0	0	0	0	4
282	0	0	0	1	0	0	0	0	110	70	2	141	43.5	6.47	49	119.773	214	0.77	5.01	1.36	3.27	22.8	3	2	5	3	3	2	2	2	2	1	2	0	0	17
283	0	0	1	0	0	0	0	0	135	80	2	138	43.1	4.76	57	99.2402	204	0.98	4.44	1.61	2.09	14.9	2	2	4	2	2	1	1	0	0	0	0	0	0	6
284	0	0	0	0	0	0	0	0	127	80	1	152	45.8	4.52	51	155.808	200	1.94	4.58	1.08	3	14.3	2	1	3	1	1	1	1	1	0	0	0	0	0	5
285	0	0	1	0	0	0	0	0	178	96	1	156	47.9	5.04	69	125.176	419	4.53	6.36	0.76	4.31	18.5	1	1	2	1	1	1	1	0	0	0	0	0	1	5
286	0	0	1	1	0	0	1	0	147	68	21	115	36	10.21	51.8	109.765	222	0.85	3.12	0.95	1.5	26.6	1	1	2	0	1	0	2	0	0	0	0	0	0	3
287	1	1	1	0	0	0	0	0	119	64	2	93	28	5.82	47	169.372	167	1.59	4.94	0.6	3.27	22.6	1	1	2	1	0	0	0	0	0	0	0	0	0	1
288	1	1	1	0	0	0	1	0	181	65	7	131	44.1	9.05	74	99.9637	275	1.09	3.41	1.13	1.82	18.9	1	1	2	1	1	0	1	0	1	0	0	0	0	4
289	0	0	1	1	1	0	0	0	165	90	1	108	33	4.43	96	70.1326	358	0.45	3.16	1.24	1.7	24	3	1	4	1	1	2	2	0	0	2	1	0	0	9
290	1	1	1	0	0	0	1	1	130	100	1	144	44.5	8.6	66	122.221	218	2.97	4.57	0.74	2.19	99.4	1	1	2	1	0	1	1	1	0	0	0	0	0	4
291	0	0	1	0	0	0	1	0	150	90	4	139	41.9	7.88	64	115.537	246	2.72	5.13	0.97	3.64	15.6	1	1	2	1	1	1	1	0	0	0	0	0	0	4
292	0	0	1	0	0	0	0	0	160	110	6	146	45	5.37	63	129.594	329	1.35	3.69	0.79	2.58	68.8	1	1	2	1	1	0	1	0	0	0	0	1	1	5
293	0	0	1	0	0	0	0	0	140	90	4	155	47	4.51	89	78.9688	310	2.68	4.39	1.05	2.75	19.7	2	1	3	2	2	1	2	1	0	0	0	1	1	10
294	0	0	1	1	0	0	1	0	185	102	2	131	40.4	4.66	89	61.263	344	0.99	3.66	1.21	2.21	15.5	1	1	2	0	1	0	0	0	0	0	0	0	0	1
295	1	1	0	1	0	0	1	0	143	100	1	134	41.1	7.26	68	110.593	367	1.19	3.11	1.18	1.68	19.6	1	1	2	1	1	1	0	0	0	0	0	0	0	3
296	1	0	0	0	0	0	0	0	133	87	10	141	43	9.05	57	144.75	203	2.15	3.33	0.71	2.17	22.2	1	0	1	0	0	0	0	0	0	0	0	0	0	0
297	0	0	1	0	0	0	0	0	129	66	4	127	39	5.16	103.3	64.967	395	0.38	3.86	1.35	2.43	25	1	1	2	1	1	1	1	0	0	0	0	0	0	4
298	1	0	0	0	0	0	0	0	116	72	4	143	44	4.56	59	125.768	255	0.64	3.55	1.52	1.95	20.6	2	1	3	1	1	1	1	1	1	2	2	1	1	12
299	0	0	0	0	0	0	0	0	120	90	9	82	27.1	4.21	42	155.918	86	1.1	3.1	0.78	1.92	7.9	1	1	2	1	1	0	0	0	0	0	0	1	1	4
300	0	0	0	0	0	0	1	0	128	65	1	127	39	6.44	109.2	43.9584	400	1.97	6.02	1.17	4.45	25.1	3	1	4	1	2	1	1	0	1	0	0	0	0	6
301	0	0	1	1	0	0	0	0	138	95	0	109	33.3	5.58	59	95.6836	327	1.18	4.24	1.53	2.54	10.7	1	1	2	1	1	0	0	0	0	0	0	0	0	2
302	1	1	0	0	0	0	0	0	127	82	3	131	40.2	4.84	60	139.231	244	1.26	3.77	1.26	2.1	40.1	1	0	1	0	0	0	0	0	0	0	0	1	0	1
303	0	0	0	0	0	0	0	0	136	86	7	148	48.3	14.33	61	135.185	176	1.73	4.08	1.03	2.58	10.2	1	1	2	0	1	0	1	0	0	1	0	0	0	3
304	0	0	1	1	0	0	0	0	125	87	4	113	33.4	4.37	44	139.201	151	0.72	2.44	0.96	1.38	8.2	1	1	2	1	1	1	1	0	0	0	0	0	0	4
305	0	0	1	0	0	0	0	0	170	100	3	97	31	4.58	64	112.884	197	0.52	3.93	1.28	2.65	41.9	2	2	4	2	2	2	0	0	0	0	0	0	0	6
306	0	0	1	0	1	0	1	0	114	76	1	137	41.8	8.02	80	89.307	310	2.29	2.35	0.75	1.14	15.7	1	1	2	1	1	1	1	0	0	0	0	0	0	4
307	0	1	1	1	0	0	0	0	140	90	1	147	44	5.1	85	83.531	299	1.68	6.07	1.62	3.45	16.1	1	1	2	1	1	1	1	0	0	0	0	0	0	4
308	0	1	0	0	0	0	0	0	145	95	2	128	40	5.73	72	103.9	308	0.87	4.29	1.03	2.42	12.4	2	2	4	2	2	2	2	1	1	0	0	0	0	10
309	0	0	1	0	0	0	0	0	160	90	2	129	39.4	4.66	48	126.409	173	0.63	3.6	1.36	2.21	13.9	2	1	3	1	1	1	1	1	0	0	0	0	0	5
310	0	0	1	0	0	0	1	0	180	106	5	93	32	8.07	48.2	125.3	215	2.47	4.8	0.78	2.74	14.9	2	1	3	1	1	1	1	1	1	0	0	0	0	6
311	0	0	0	0	1	0	0	0	135	80	4	117	35	6.09	81.3	64.6515	302	2.37	5.1	1.23	2.47	22.7	1	1	2	1	1	0	0	0	0	0	0	0	0	2
312	0	0	1	1	0	0	1	0	159	92	3	134	42.4	8.47	70	78.0393	405	1.9	6.19	0.91	1.9	17.8	2	1	3	2	2	2	2	0	0	0	0	1	0	9
313	1	1	0	0	0	0	0	0	124	63	6	124	39	5.02	57.2	141.529	196	1.04	4.28	0.89	2.41	11.9	1	0	1	0	0	0	0	0	0	0	0	0	0	0
314	0	0	0	0	0	0	0	0	144	87	0	116	36.4	4.17	57	101.312	342	1.78	3.68	1.05	2.2	18.4	1	1	2	1	1	1	0	0	0	0	0	0	0	3
315	1	1	0	1	0	0	0	0	135	80	33	142	43	5.31	50	160.004	268	0.63	3.02	0.67	2.23	6.5	1	1	2	1	1	1	1	1	0	0	0	0	0	5
316	0	0	1	0	0	0	0	0	135	80	2	122	37	4.65	53	106.902	255	0.81	4.28	1.12	3.13	15	2	2	4	2	2	1	2	1	1	0	0	0	1	10
317	1	1	0	1	0	0	0	0	143	78	7	130	40	4.37	53	148.499	209	1.73	3.92	0.81	2.68	18	1	2	3	1	2	1	0	0	0	0	0	0	1	5
318	0	0	1	1	0	0	0	0	135	78	10	132	39	6.27	87	81.0674	348	5.55	5.09	0.88	2.45	74.3	2	1	3	1	1	0	0	0	0	0	0	0	0	2
319	0	0	1	0	0	0	0	0	170	100	3	135	38	4.5	65	113.142	302	0.96	3.43	1.08	2.21	54.5	2	1	3	1	1	1	1	1	0	1	2	0	0	8
320	0	0	1	0	0	0	0	0	140	100	6	126	43	4.78	87.5	60.9229	361	1.14	5.52	1.2	3.65	15	2	1	3	1	1	1	1	1	0	0	0	0	0	5
321	0	0	1	0	0	0	0	0	180	100	3	142	43.6	4.68	72	106.272	400	2.41	3.95	0.8	2.79	29	1	0	1	0	0	0	0	0	0	0	0	0	0	0
322	0	0	1	1	1	0	0	0	146	98	5	105	33	5.07	240	25.6266	473	1	3.48	0.93	2.01	111.4	2	1	3	2	1	2	1	0	1	0	0	0	0	7
323	0	0	1	0	0	0	0	0	139	81	15	133	38	5.24	54	105.629	304	1.95	3.08	0.87	1.97	20.3	1	0	1	0	0	0	0	0	0	0	0	0	0	0
324	0	0	0	0	0	0	0	0	140	82	1	125	39	4.38	47	124.394	323	1.73	3.43	0.59	2.25	15.9	1	1	2	1	1	0	0	0	0	0	0	0	0	2
325	0	0	1	0	0	0	0	0	110	80	1	120	36.3	6.39	64	119.027	198	0.5	3.8	0.94	2.33	12.58	2	1	3	1	1	1	1	1	0	0	0	0	1	6
326	0	0	1	0	0	0	0	0	139	82	4	117	34	6.09	74	70.8395	303	1.66	3.1	1	1.71	13.4	2	1	3	2	2	2	2	1	0	0	0	0	0	9
327	1	1	1	0	0	0	1	1	149	89	4	144	44.7	4.81	75	96.8152	216	1.19	3.11	1.09	1.9	15.1	2	1	3	1	1	1	1	1	0	0	0	0	0	5
328	0	0	1	1	0	0	1	0	134	79	5	119	37.2	9.36	80	87.7434	300	1.69	4.44	0.87	2.9	17.7	1	1	2	0	0	0	0	1	0	0	0	0	1	2
329	0	0	1	0	0	0	0	0	140	75	9	151	46.1	5.34	64	85.9943	160	1.51	5.46	1.26	3.64	11.69	2	1	3	1	1	0	1	0	0	0	0	0	0	3
330	1	0	1	0	0	0	0	0	169	110	5	159	48	3.96	83	89.8367	386	2.08	4.47	0.92	3.05	16.1	1	1	2	1	1	0	0	0	1	0	0	0	0	3
331	1	0	1	0	0	0	0	0	140	90	1	155	47	4.52	78	97.6859	448	0.52	3.68	0.96	2.41	10.2	1	1	2	0	1	0	1	0	0	0	0	0	0	2
332	0	1	1	0	0	0	0	0	129	94	4	158	47.9	4.13	72	115.39	356	3.6	2.6	0.78	1.62	24	1	1	2	1	1	1	0	1	0	0	0	0	0	4
333	1	0	0	0	0	0	0	0	130	80	3	148	45	4.37	71	103.467	285	2.13	3.76	0.63	2.57	21.1	1	2	3	2	2	2	2	1	0	0	0	0	1	10
334	0	0	0	0	1	0	1	0	130	85	3	114	35	7.2	89.1	56.2777	294	0.94	3.63	0.81	2.52	19.6	1	1	2	1	1	0	0	0	0	0	0	0	0	2
335	1	1	1	0	0	0	0	0	150	102	15	150	45.7	4.25	97	68.4195	266	1.22	4.2	0.95	2.77	20.2	3	1	4	2	2	2	2	1	1	0	1	0	0	11
336	0	0	0	0	1	0	0	0	140	90	2	134	41.2	4.46	67	83.475	271	1.09	4.9	1.55	3.05	16.5	2	1	3	1	1	2	2	0	1	0	0	0	0	7
337	0	0	0	0	0	0	0	0	140	80	2	129	38	4.79	61	89.0253	231	2.3	4.4	0.7	2.39	13.3	1	1	2	0	1	1	0	0	0	0	0	0	0	2
338	0	0	0	0	0	0	0	0	178	89	3	117	37	11.29	54.8	100.188	251	2.5	4.1	0.88	1.83	10.9	1	1	2	1	1	1	1	0	1	0	0	0	0	5
339	1	1	0	0	0	0	0	0	117	78	1	142	42	4.56	74	100.311	312	1.09	3.6	1.13	2.29	28.34	2	1	3	1	1	1	1	1	0	0	0	0	0	5
340	0	0	1	0	0	0	0	1	140	94	3	178	53	4.63	77	100.88	441	4.31	5.36	1.03	3.34	44.5	1	0	1	0	0	0	0	0	0	0	0	0	0	0
341	0	0	1	1	0	0	0	0	130	84	1	134	42	7.45	51	146.3	192	2.28	6.39	1.4	4.43	16.2	2	2	4	2	2	2	2	0	0	0	0	0	0	8
342	1	1	1	0	0	0	0	1	150	80	2	134	38.4	5.01	68	108.752	259	2.36	3.86	0.78	2.21	44.37	1	1	2	1	0	0	0	0	0	0	0	0	0	1
343	1	1	0	0	0	0	0	0	132	97	1	146	45	5.45	62	144.797	294	2.77	4.38	0.77	2.71	31.32	1	1	2	0	1	0	1	0	0	0	0	0	0	2
344	0	0	1	0	0	0	0	0	153	88	2	132	40.6	6.4	52	111.448	247	1.72	3.43	0.92	2.14	20.19	1	2	3	2	2	1	1	0	0	0	0	0	1	7
345	0	1	0	0	0	0	0	0	126	78	1	134	40.9	4.55	76	98.3255	292	0.92	4.47	1.02	3.32	11.25	1	1	2	1	1	0	0	0	0	0	0	1	0	3
346	0	0	1	0	0	0	0	0	170	100	5	127	39	4.66	54	112.73	319	3.2	6.7	1.3	4.21	12.88	1	1	2	1	1	0	0	1	0	0	0	0	0	3
347	1	0	0	1	0	0	1	0	142	87	5	139	42	6.88	77	95.8148	41	3.2	4.2	0.9	1.93	31.17	1	1	2	1	1	0	0	1	1	1	2	1	1	9
348	1	1	1	1	0	0	0	0	130	70	1	98	30	4.43	84	89.679	346	1.7	4	0.73	2.13	12.13	2	1	3	0	1	1	1	1	1	0	0	1	1	7
349	0	0	1	0	1	0	1	0	180	112	4	114	34	11.27	71	108.002	332	1.7	4.9	1	3.51	17.58	1	1	2	1	1	1	1	0	0	0	0	1	1	6
350	0	0	1	0	0	0	0	0	166	111	6	135	42.1	5	42	139.821	267	1.24	4.22	18	2.79	26.13	1	2	3	2	2	2	1	2	0	0	0	0	0	9
351	0	0	0	0	0	0	0	1	130	92	3	140	43	5.2	81.5	91.7475	412	3.47	3.38	0.65	1.85	13.91	1	1	2	1	1	0	0	1	1	0	0	0	0	4
352	0	0	1	1	0	0	1	0	140	90	7	137	42.7	5.67	68	112.209	230	1.31	3.19	1.03	1.82	13.39	1	2	3	1	2	0	2	0	0	1	0	0	0	6
353	0	0	0	0	0	0	0	0	134	69	0	124	37.9	4.65	67	79.6669	212	3.6	5.9	1.09	3.09	12.71	1	1	2	1	1	1	1	1	0	0	0	0	0	5
354	0	0	0	0	0	0	0	0	165	95	10	128	41.1	6.88	54	138.494	143	0.85	2.62	0.89	1.55	33	3	1	4	2	2	1	1	1	1	0	0	1	1	10
355	1	1	1	0	1	0	0	0	138	82	3	144	43	0.9	58	131.089	374	0.4	4.8	1.54	3.01	14.61	1	1	2	1	1	0	1	0	0	0	0	1	1	5
356	1	0	0	0	0	0	0	0	145	85	0	146	42.9	3.93	70	104.839	301	0.72	3.04	1.37	1.66	26	2	2	4	2	2	2	2	0	0	0	0	0	1	9
357	0	0	1	0	0	0	0	0	107	76	5	160	48.6	4.81	76	101.081	266	2.12	5.14	0.8	3.45	14.38	1	1	2	1	1	0	1	0	0	1	0	0	0	4
358	0	0	1	0	0	0	0	0	190	120	3	153	46.4	4.78	86	84.3396	237	1.79	3.18	0.81	1.74	22.58	2	1	3	1	2	1	1	0	0	0	0	0	0	5
359	0	0	1	0	0	0	1	0	154	99	1	134	40.2	8.67	44	140.336	160	5.01	4.57	0.86	2.19	15.48	1	1	2	0	0	0	0	0	0	0	1	0	0	1
360	0	0	1	0	0	0	1	0	171	99	1	137	42	8.29	48	123.091	244	1.64	4.67	1.03	3.15	9.14	1	1	2	1	1	0	0	0	0	0	0	0	0	2
361	1	1	1	0	0	0	0	0	133	94	8	146	45	5.33	61	127.679	300	0.97	3.8	1.39	2.09	80.32	1	1	2	1	1	1	1	1	0	0	0	0	0	5
362	0	0	0	0	0	0	1	0	114	80	3	124	38	9.43	35	173.661	269	0.96	5.87	1.41	3.94	11.73	1	1	2	1	0	1	1	0	0	0	0	0	0	3
363	0	0	0	0	0	0	0	0	120	80	1	140	40.9	4.36	58	116.962	276	1.87	5.35	1.95	2.48	18.2	1	1	2	1	0	0	0	0	0	0	0	0	0	1
364	0	0	1	1	0	0	0	0	138	70	5	146	45	6.47	65	85.2835	215	1.78	4.12	1.1	2.89	15.49	2	2	4	2	2	2	2	0	0	0	0	0	0	8
365	1	1	1	0	0	0	0	0	163	85	2	139	42	5.67	58	127.17	387	2.02	4.74	1.29	3.09	15.2	2	2	4	2	2	2	2	0	0	0	1	0	0	9
366	0	0	1	0	1	0	0	0	160	90	2	122	38	6.13	56	98.8232	243	0.2	4.9	1.52	3.26	12.56	1	1	2	1	1	1	1	0	1	0	0	0	0	5
367	0	0	0	0	0	0	0	0	188	98	0	133	40	5.43	49	151.998	210	0.86	3.64	1.02	2.49	6.72	3	2	5	3	2	2	2	2	1	0	0	0	0	12
368	0	0	1	0	0	0	0	0	160	90	0	160	48	7.76	56	146.349	395	2.18	6.3	1.25	5.03	6.71	1	1	2	0	1	0	0	0	0	0	0	0	0	1
369	0	0	1	0	0	0	0	1	150	108	0	155	46.1	5	104	69.249	524	4.06	3.96	0.94	2.48	9.88	1	1	2	0	1	1	0	0	1	0	0	0	1	4
370	0	0	0	0	0	0	0	0	126	78	1	137	41	4.79	109	60.1037	381	0.9	4.4	1.38	2.51	13.82	2	1	3	2	2	2	2	1	1	0	0	1	0	11
371	0	0	0	0	0	0	0	0	146	92	1	135	41	7.9	72	103.534	272	1	5	0.79	3.47	37.67	1	1	2	1	1	0	0	0	0	0	1	0	1	4
372	0	0	1	1	0	0	0	0	178	110	5	123	37	4.49	43	145.333	178	0.8	3.7	1.25	1.65	9.87	3	2	5	2	2	2	2	2	1	1	2	1	0	15
373	0	0	0	0	0	0	0	0	129	74	1	127	38.7	4.87	55	100.9	296	0.99	5.16	1.52	3.54	7.52	1	1	2	1	1	1	1	1	1	0	0	0	0	6
374	0	0	0	1	0	0	1	0	140	80	7	133	40	13.13	52	150.199	236	1.4	5.6	0.94	3.8	9.61	1	1	2	1	0	1	0	0	0	0	0	0	0	2
375	1	0	0	0	0	0	1	1	102	60	4	145	44.3	10.26	46	171.293	226	1.8	4.6	0.97	2.97	9.8	1	0	1	0	0	0	0	0	0	0	0	0	0	0
376	1	1	0	0	0	0	0	0	111	72	6	149	43	9.2	77	100.88	286	1	4.5	0.81	2.66	15.03	1	1	2	1	1	1	1	0	0	0	0	0	0	4
377	1	1	0	0	0	0	0	0	185	97	3	146	42	5.26	71	101.573	370	3.3	5.26	0.81	3.56	14.89	2	1	3	1	1	1	1	1	0	0	0	0	0	5
378	0	0	1	1	0	0	1	0	132	78	1	139	41.4	5.61	60	94.8113	282	1.37	6.35	1.55	4.31	7.87	2	1	3	1	1	0	0	2	0	1	0	1	1	7
379	1	0	0	0	0	0	0	0	126	84	1	149	45	8.8	73	102.259	376	1.93	4.83	0.79	3.22	44.85	0	1	1	0	1	0	0	0	0	0	0	0	0	1
380	0	0	1	1	0	0	0	0	145	89	5	124	37	6.7	55	99.2291	146	1.89	7.79	1.38	5.64	9.45	1	1	2	1	1	1	0	1	1	0	0	0	0	5
381	1	0	0	0	0	0	1	0	150	74	3	111	33.7	12.06	78	93.7512	328	1.29	4.5	1.19	2.92	6.75	1	1	2	1	1	1	1	1	0	0	0	0	1	6
382	0	0	1	1	0	0	1	0	135	70	1	130	40.5	6.58	60	120.956	212	0.83	2.97	1	1.72	7.51	1	1	2	0	0	1	0	0	0	0	0	0	0	1
383	0	0	1	1	0	0	0	0	140	80	4	121	35	4.73	59	97.3593	218	1.2	4.9	1.32	3.03	9.3	1	0	1	0	0	0	0	0	0	0	0	0	0	0
384	0	0	0	1	0	0	0	0	180	90	11	198	64	4.31	51	150.613	358	1.3	5.5	1.16	3.44	30.69	2	1	3	1	2	0	1	1	0	1	0	1	1	8
385	0	0	0	0	0	0	1	0	120	80	2	119	35	9.92	60	102.766	212	4.7	4.1	0.85	1.79	11.63	2	1	3	1	1	1	1	0	0	0	0	1	0	5
386	1	1	1	0	1	0	1	0	160	91	15	140	44.3	8.4	58	129.838	208	0.78	3.95	1.26	2.51	11.5	1	1	2	1	1	1	1	1	1	0	0	0	0	6
387	0	0	0	1	0	1	0	0	113	85	18	133	40	6.15	62	120.599	285	2.2	5	0.88	3.44	50.92	1	1	2	1	0	1	0	1	1	0	0	1	1	6
388	0	0	1	1	1	1	0	0	171	83	24	126	38	7.67	61	120.321	126	0.6	3.4	0.53	2.45	11.12	2	1	3	2	0	2	0	1	1	0	0	0	1	7
389	0	0	1	0	1	0	0	0	156	86	6	126	38	5.58	89	78.0311	380	1.71	3.97	1.09	2.47	14.95	2	2	4	2	1	2	2	0	0	0	0	0	0	7
390	0	0	1	1	0	0	0	0	161	99	1	124	37.7	6.79	71	76.2867	220	1.4	3.2	1.12	2.5	17.24	2	2	4	2	2	1	2	1	1	0	0	2	0	11
391	1	0	1	0	0	0	0	0	160	70	0	109	33.2	4.98	66	108.071	278	0.7	4.6	1.29	3.02	20.45	2	2	4	2	2	2	2	1	0	0	0	0	0	9
392	0	0	1	0	0	1	0	0	135	80	1	124	37	4.9	77	88.4515	398	1.79	4.72	1.06	3.11	18.38	2	2	4	2	2	2	2	1	1	0	0	1	1	12
393	0	0	1	1	0	0	0	0	145	80	5	131	39	5.68	39	150.916	202	0.84	4.18	1.5	2.53	9.49	1	2	3	2	1	1	2	0	0	0	1	0	0	7
394	0	0	0	0	0	0	0	0	126	75	3	145	44.4	5.7	48	184.237	260	2.21	4.56	1.4	2.8	24.33	1	1	2	0	0	0	0	1	0	0	0	1	1	3
395	1	1	0	0	0	0	0	0	132	80	3	142	43	5.79	66	125.407	291	2.35	5.16	0.76	3.73	70.53	1	1	2	1	0	0	0	0	0	0	0	0	0	1
396	1	0	0	0	0	0	0	1	136	78	4	163	48.8	5.17	61	130.274	367	1.2	5.38	1.52	3.72	33.49	1	0	1	0	0	0	0	0	0	0	0	0	0	0
397	0	0	0	0	0	0	1	0	138	87	3	139	42	11.31	54	143.308	238	1.93	5.56	1.77	3.49	12.46	1	1	2	0	0	0	1	1	0	0	0	0	0	2
398	0	0	0	0	0	0	0	0	115	75	1	127	39	4.87	55	114.842	245	1.26	4.69	1.13	3.36	45.55	1	0	1	0	0	0	0	0	0	0	0	0	0	0
399	0	0	0	0	0	0	0	1	124	74	1	115	34.2	5.31	54	103.059	328	3.81	5.95	0.88	4.01	13.99	2	1	3	1	1	1	1	0	0	0	0	0	1	5
400	0	0	1	1	0	0	0	0	146	70	2	137	40.9	5.22	70	102.075	217	1.36	3.72	0.89	2.46	10.2	1	1	2	1	2	1	2	0	1	0	0	0	1	8
401	0	0	1	0	1	0	0	0	143	85	4	137	42	5.76	46	128.832	261	2.25	5.57	1.08	3.95	17.02	1	1	2	1	1	0	1	0	1	0	0	1	1	6
402	1	1	1	1	0	0	0	0	140	100	2	149	46	4.34	60	145.106	342	2.34	5	0.72	3.67	43.23	1	0	1	0	0	0	0	0	0	0	0	0	0	0
403	1	1	1	0	0	0	0	0	188	90	1	164	49	5.6	60	126.06	344	1.21	4.13	1.17	2.64	13.4	2	1	3	0	0	0	0	0	1	0	0	0	0	1
404	1	1	0	0	0	0	0	0	150	98	2	159	45.5	4.65	70	110.226	241	1.7	4.6	0.93	2.68	19.67	1	1	2	1	1	1	1	0	0	0	0	0	0	4
405	0	0	0	0	0	0	1	0	132	80	5	138	41.6	4.89	62	118.425	285	0.83	4.05	1.3	2.36	9.52	2	2	4	2	2	2	2	1	0	0	0	0	0	9
406	0	0	1	1	0	0	0	0	172	89	2	112	32.4	4.27	59	92.5169	182	1.08	5.05	1.46	3.43	14.62	2	1	3	1	1	1	1	0	0	0	0	1	1	6
407	1	1	0	0	0	0	0	0	150	90	6	148	43.8	3.96	67	114.144	324	1.2	4.7	1.07	3.21	15.78	1	1	2	1	1	0	1	0	0	0	1	0	0	4
408	0	0	1	0	0	0	1	0	150	98	2	146	43	8.05	70	108.93	239	1.54	5.79	1.2	4.09	15.98	1	1	2	1	1	1	1	1	0	0	0	0	0	5
409	0	0	1	0	0	0	1	1	159	95	3	123	38	5.7	79	67.0298	355	1.81	3.41	1.01	1.84	17.24	1	2	3	2	2	2	1	1	1	0	0	0	0	9
410	1	0	0	0	0	0	0	0	152	89	4	139	42	5.28	76	94.4641	413	1.2	4.5	0.82	2.91	63.08	2	2	4	1	1	1	1	0	0	0	0	0	0	4
411	0	0	1	1	0	0	0	0	140	90	4	140	40.9	6.45	57	130.874	279	1.59	4.06	1.23	2.39	16.81	2	1	3	1	1	2	2	0	1	0	0	0	0	7
412	0	0	0	0	0	0	0	0	120	72	1	133	40	4.59	79	107.076	355	2.14	4.59	0.87	3.22	18.63	1	1	2	1	1	1	1	0	0	0	0	0	0	4
413	1	0	1	0	0	0	1	0	145	90	2	151	45.7	4.12	70	109.784	228	1.53	2.7	0.82	1.43	11.61	2	2	4	2	2	2	1	1	1	0	0	0	0	9
414	0	0	0	0	0	0	0	0	117	71	6	127	32.5	4.75	73	101.2	190	1.66	5.19	1.17	3.43	37.13	1	1	2	1	1	1	0	1	0	0	0	1	1	6
415	0	0	1	1	0	0	0	0	150	80	3	112	34	6.28	61	121.021	208	0.98	2.4	1.38	0.66	12.27	2	1	3	2	2	1	1	1	1	0	0	0	0	8
416	0	0	0	0	0	0	0	0	101	77	1	140	43	5.15	84	92.0887	266	3.89	3.38	0.72	1.52	48.19	1	0	1	0	0	0	0	0	0	0	0	0	0	0
417	0	0	0	1	0	0	0	0	135	75	1	156	45.5	4.55	75	104.467	320	2.17	5.59	0.82	4.4	49.2	1	2	3	1	2	1	2	0	1	0	0	0	1	8
418	0	0	1	0	0	0	0	0	177	104	9	147	46	6.49	60	91.5271	306	2.48	3.92	1.02	2.05	30.01	2	2	4	2	2	0	1	1	0	0	0	0	0	6
419	1	0	1	1	0	0	0	0	135	80	2	142	41	3.86	65	115.317	232	1.3	4.22	1.4	2.69	14.21	2	1	3	1	1	2	2	1	1	0	0	0	0	8
420	0	0	1	0	1	0	1	1	159	92	3	142	41.5	7.48	87	82.1028	304	1.46	3.42	1.1	2.03	46.33	1	1	2	1	1	1	1	1	0	0	0	0	0	5
421	1	0	0	0	0	0	0	0	123	76	5	146	43	4.64	56	138.857	265	1.4	4.4	0.9	2.45	11.37	1	1	2	0	1	1	1	0	0	0	0	0	0	3
422	0	1	1	0	0	0	0	0	140	90	0	150	45	4.73	54	156.405	252	1.52	4.57	1.17	2.86	13.4	1	2	3	2	2	1	0	0	0	0	0	0	0	5
423	0	0	1	0	0	0	0	0	155	110	4	146	43.8	5.24	82	94.6855	364	1.46	5.14	1.32	3.32	25.15	1	0	1	0	0	0	0	0	0	0	0	0	0	0
424	0	1	0	0	0	0	0	0	190	100	2	147	43.4	5.38	82	84.3475	268	0.97	4.14	1.19	2.9	19.33	2	1	3	2	2	1	1	0	0	2	2	0	0	10
425	1	1	1	1	0	0	0	0	150	95	2	147	44	5.24	114	63.308	515	0.71	4.02	1.64	2.3	15.1	3	1	4	2	2	1	1	0	1	0	1	1	0	9
426	0	0	1	1	0	0	0	0	170	89	5	125	38	5.22	43	133.658	283	1.51	9.01	1.62	6.66	16.3	2	1	3	1	2	2	2	0	0	0	0	1	0	8
427	0	0	1	0	1	0	1	1	170	95	6	101	32.1	10.41	43	145.333	167	3.71	1.67	1.24	2.03	11.53	1	1	2	1	1	1	0	1	0	0	0	0	0	4
428	0	0	0	0	0	0	0	0	124	95	0	134	39.7	4.79	80	97.8889	378	2.7	5.8	1.46	3.44	15.65	1	1	2	1	1	1	1	0	0	0	0	0	0	4
429	0	0	0	0	0	0	1	0	145	86	3	133	38.2	7.32	32	187.964	150	3.17	3.47	0.88	1.81	8.6	1	1	2	1	0	0	0	0	0	0	0	0	0	1
430	0	0	0	0	0	0	1	0	135	83	3	123	37.1	5.29	90	57.3245	323	1.62	4.86	1.22	3.29	15.44	1	1	2	1	1	1	1	0	0	0	0	0	0	4
431	0	0	1	0	0	0	1	0	140	90	7	129	37.6	5.85	55	134.83	415	1.25	6.14	1.28	4.26	18.81	2	1	3	2	2	1	1	0	0	0	0	0	0	6
432	0	0	1	0	0	0	0	0	128	85	0	124	35.8	5.58	73	76.7136	354	2.42	4.05	0.77	2.67	14.74	1	1	2	1	1	0	0	0	0	0	0	0	0	2
433	0	0	1	0	0	0	0	0	130	85	1	136	39.5	4.81	48	121.408	277	1.97	6.81	1.33	5.08	18.72	1	1	2	2	1	1	1	0	0	0	0	0	0	5
434	0	0	1	0	0	0	0	0	142	82	2	127	37.5	4.59	57	94.9698	243	5.02	0.87	1.33	3.48	19.18	2	1	3	1	1	1	1	0	1	0	0	0	0	5
435	0	0	1	0	0	0	0	0	140	90	0	126	37.5	4.89	74	104.24	266	1.65	4.83	0.86	3.36	12.83	1	1	2	0	0	1	1	0	0	0	0	0	0	2
436	0	0	0	1	0	0	0	0	142	73	1	122	36.3	5.04	71	73.138	204	1.01	3.37	1.03	2.14	16.32	1	1	2	1	1	2	1	0	0	0	0	0	0	5
437	0	0	0	0	0	0	0	0	126	75	2	147	43.3	7.64	62	119.483	220	1.48	3.34	1.02	2.07	19.65	1	1	2	1	0	1	1	0	0	0	0	0	0	3
438	1	0	1	0	0	0	0	0	142	78	4	130	38.8	8.92	74	101.399	286	2.72	4.64	0.84	3.01	60.9	2	1	3	1	1	1	1	1	1	0	0	1	1	8
439	1	0	1	0	0	0	1	1	140	90	4	138	39	6.57	67	117.92	318	4.47	4.46	0.85	2.56	40.46	1	1	2	1	1	1	1	0	0	0	0	0	0	4
440	0	0	1	0	0	0	0	0	145	89	7	145	42.7	6.13	81	90.3756	171	1.38	4.39	1.02	2.63	18.49	1	1	2	1	1	0	0	1	0	0	0	0	0	3
441	0	0	1	0	0	0	0	0	162	88	8	111	32.3	5.36	78	68.8778	194	0.77	3.63	1.9	1.61	14.89	2	1	3	2	2	1	1	0	0	0	0	0	0	6
442	1	1	1	0	0	0	0	0	157	100	3	125	37	4.69	128	55.624	339	0.91	2.67	1.04	1.41	21.62	2	2	4	2	2	2	2	1	0	0	0	1	1	11
443	1	1	0	0	0	0	0	0	105	68	1	131	39.9	4.56	82	92.2078	281	0.7	2.19	1.02	0.93	42.51	1	0	1	0	0	0	0	0	0	0	0	0	0	0
444	1	1	1	0	0	0	0	0	140	87	2	147	44.1	4.73	62	122.607	232	0.8	3.9	1.07	2.32	18.35	2	2	4	2	2	2	2	1	1	1	0	0	0	11
445	0	0	1	0	0	0	0	0	144	89	2	132	38.8	4.32	67	111.354	345	1.07	3.39	0.73	2.37	35.91	2	1	3	1	1	1	1	0	0	0	0	1	0	5
446	0	0	1	0	0	0	0	0	135	60	3	139	42	4.48	63	118.393	296	0.61	1.96	0.79	0.95	22.63	2	2	4	1	2	2	2	1	0	1	1	1	1	12
447	1	1	0	0	0	0	0	0	120	80	3	156	48	10.11	64	124.878	337	1.35	3.83	0.68	2.63	65.6	2	1	3	1	1	1	1	0	0	0	0	1	0	5
448	0	0	1	0	0	0	0	0	130	80	1	95	29.1	5.27	50	124.937	239	1.96	4.22	1.2	2.59	16.36	1	1	2	1	1	1	0	0	0	0	0	1	0	4
449	1	0	1	0	0	0	0	0	140	90	1	158	47.3	4.31	84	94.9414	260	1.27	3.88	1.11	2.62	14.27	1	2	3	1	2	1	1	0	0	0	0	1	1	7
450	0	0	0	1	0	0	0	0	130	80	3	139	41.2	4.2	70	107.333	293	2.7	4.3	1.27	2.3	27.68	1	1	2	1	0	0	1	0	0	0	0	0	0	2
451	0	0	1	0	0	0	0	0	130	65	6	135	41.4	5.05	73	100.202	257	0.85	3.31	1.03	2	22.99	2	1	3	1	1	1	1	1	1	0	0	0	0	6
452	0	0	1	0	0	0	1	1	140	80	2	136	39.9	6.52	49	121.986	261	4.41	4.15	0.9	2.18	11.51	1	0	1	0	0	0	0	0	0	0	0	0	0	0
453	0	0	1	0	0	0	1	0	138	58	4	123	36.8	5.32	62	88.6563	189	0.98	3.82	1.22	2.2	12.84	2	1	3	1	1	1	1	0	0	0	0	1	1	6
454	1	0	1	0	0	1	0	0	128	82	7	128	37.8	5.43	63	120.782	230	1.84	3.53	1.1	2	21.5	2	1	3	1	1	1	1	0	1	0	0	0	0	5
455	0	0	0	1	0	0	1	0	145	92	0	123	34	10.53	35	181.272	179	1.27	5.2	0.9	3.59	8.6	1	1	2	1	1	0	0	0	0	0	0	1	0	3
456	0	0	1	0	0	0	0	0	140	90	3	161	47.3	4.29	84	85.2186	568	2.02	5.64	0.92	4	16.76	1	1	2	1	1	0	0	1	1	0	0	0	0	4
457	1	0	0	0	0	0	0	1	108	72	6	138	42.7	4.86	71	103.467	344	2.68	6.08	0.93	4.7	21.9	2	1	3	1	1	2	2	1	1	0	0	0	0	8
458	1	1	0	0	0	0	0	0	135	80	2	129	41	4.67	70	106.221	260	1.14	4.03	1.35	2.63	22.06	2	2	4	2	2	1	2	1	1	1	1	0	1	12
459	0	0	1	1	0	0	0	0	140	72	1	134	39.2	4.8	54	139.3	307	0.96	3.11	1	1.96	13.79	2	1	3	1	2	1	1	1	0	0	0	1	0	7
460	0	0	0	0	0	0	0	0	154	101	2	148	43.7	4.55	65	114.199	268	1.5	4.9	0.94	3.45	39.66	2	2	4	2	2	2	2	1	0	0	0	1	1	11
461	0	0	1	0	0	0	0	0	135	70	7	118	35	6.09	71	72.2435	299	1.76	4.65	1.4	1.1	13.51	2	2	4	2	2	2	2	1	0	0	0	0	0	9
462	1	1	1	0	0	0	0	0	155	95	1	110	31.4	5.18	81	92.0448	392	2	3.28	0.59	2.16	17.83	1	1	2	1	1	0	0	0	0	0	0	1	1	4
463	0	0	0	0	0	0	0	0	125	72	1	146	44.6	4.64	68	110.21	256	0.84	4.74	1.47	3.15	23.22	1	1	2	0	0	0	0	0	0	0	0	1	1	2
464	0	0	0	0	0	0	1	0	130	80	4	121	38	6.34	41	142.031	204	0.91	3.89	1.14	2.61	15.11	1	1	2	1	1	0	1	0	0	0	0	0	0	3
465	0	0	1	0	0	0	1	0	126	74	2	125	35.7	5.28	61	89.2784	213	0.91	4.62	1.57	2.55	9.51	1	1	2	1	0	0	0	0	0	0	0	0	0	1
466	0	0	1	0	0	0	0	0	125	80	1	129	39.3	5.22	59	96.0052	354	1	4.01	1.65	2.31	14.76	1	1	2	1	1	1	1	1	1	0	0	0	0	6
467	0	0	0	1	0	0	0	0	143	82	4	129	39.4	4.77	67	112.5	308	1.11	3.93	1.48	2.03	14.1	2	2	4	2	2	2	2	2	1	1	0	1	0	13
468	0	0	1	0	0	0	0	0	140	85	4	146	43.2	4.85	59	127.703	263	1.27	3.16	0.86	2.02	27.06	1	1	2	1	1	1	1	1	0	0	0	0	0	5
469	0	0	0	1	0	1	0	0	111	71	3	118	36	4.27	54	101.353	195	0.71	3.23	0.95	2.06	14.23	1	1	2	1	1	0	0	0	0	1	0	0	0	3
470	0	0	0	0	0	0	0	0	115	65	5	110	32	4.06	51	191.326	270	3.13	12.74	0.76	11.24	19.44	0	1	1	0	0	0	0	0	0	0	0	1	0	1
471	0	0	1	0	0	0	0	0	165	99	7	126	39	10.56	88	77.1378	370	0.4	2.8	1.45	1.09	52.41	3	1	4	2	3	2	3	0	0	0	1	0	0	11
472	0	0	0	0	0	0	0	0	145	76	6	141	43	7.43	52	111.068	245	2.14	6.09	0.86	0.86	15.93	1	1	2	1	1	0	0	0	0	1	0	0	1	4
473	0	0	1	0	0	0	0	0	128	79	2	130	40	4.35	60	135.781	338	0.2	4.5	0.94	3.26	14.5	1	1	2	1	0	0	0	0	0	0	0	0	0	1
474	0	0	1	0	0	0	0	0	125	72	2	130	9.1	39.7	69	103.784	277	0.8	4.18	1.44	2.62	33.04	2	1	3	2	2	2	2	0	1	0	0	0	0	9
475	0	0	1	0	0	0	1	0	160	90	5	122	38	10.66	70	105.865	267	1.19	3.43	0.72	2.66	19.66	2	1	3	2	2	1	2	0	0	0	0	0	0	7
476	1	1	0	0	0	0	0	0	155	102	8	144	45	6.37	55	147.436	168	0.76	5.87	1.06	4.71	19.62	1	1	2	1	1	1	1	0	0	0	0	0	0	4
477	1	1	0	0	0	0	0	0	135	75	12	134	40	4.92	69	109.13	258	1.2	4.86	1.04	3.6	58.54	1	1	2	1	1	0	1	0	0	0	0	0	0	3
478	0	0	1	0	0	0	0	0	95	59	3	126	37.3	4.66	51	113.585	275	1.4	4	1.02	2.74	12.03	2	1	3	1	1	1	1	0	1	0	0	0	0	5
479	0	0	1	0	0	0	1	1	130	90	1	149	44	6.06	72	103.175	382	2.3	5.33	0.95	4.01	16.13	1	1	2	1	1	1	0	0	0	0	0	1	1	5
480	1	1	0	0	0	0	0	0	115	73	2	153	44.5	5.08	84	92.9834	274	1.5	4.79	1.04	3.51	14.44	1	1	2	1	0	1	0	0	0	0	0	0	1	3
481	1	1	1	0	0	0	0	0	130	100	4	141	43	4.42	68	109.835	232	1.3	3.8	1	2.21	15.83	1	0	1	0	0	0	0	0	0	0	0	0	0	0
482	0	0	0	0	0	0	0	0	153	85	6	141	42	3.94	59	130.741	308	2	5	0.98	3.02	16.01	1	1	2	0	0	0	0	0	0	0	0	0	1	1
483	0	0	1	0	0	0	1	0	180	110	4	146	45	6.05	85	83.7944	220	1	5.3	1.24	3.33	38.17	2	1	3	1	1	1	1	0	0	0	0	0	0	4
484	1	1	1	0	0	0	1	0	166	84	0	148	43.4	8.86	80	89.5842	310	4.11	3.71	0.75	1.82	16.98	2	1	3	1	1	1	1	1	1	0	0	1	1	8
485	0	0	1	0	0	0	0	0	140	78	2	124	38	5.32	71	80.1371	232	1.13	3.91	0.99	2.71	13.42	1	1	2	1	1	0	0	0	0	0	0	0	0	2
486	0	0	0	0	1	0	0	0	145	90	8	143	44	10.35	33	175.746	198	0.66	3.64	1.1	2.4	23.88	2	1	3	2	2	1	1	1	1	0	0	0	0	8
487	0	0	1	1	0	0	0	0	142	87	4	149	45	4.8	69	106.935	398	1.57	2.29	0.56	1.26	12.08	2	2	4	2	2	2	2	1	1	0	1	0	0	11
488	0	0	0	0	0	0	0	0	132	82	0	134	40.9	4.62	87	79.2063	197	0.98	4.02	1.23	2.63	38.39	1	0	1	0	0	2	1	0	0	0	0	0	0	3
489	0	0	0	0	0	0	0	0	135	89	4	131	38	4.75	68	114.444	162	0.95	3.13	0.98	1.72	14.76	2	1	3	2	2	1	2	0	0	0	0	0	0	7
490	0	0	1	1	0	0	0	0	135	88	6	118	36	5	39	154.281	179	4.88	5.02	0.94	2.64	14.37	2	2	4	2	2	2	2	0	1	0	0	0	0	9
491	1	1	1	0	0	0	0	1	154	96	3	131	38.7	4.7	72	110.545	281	0.93	5.63	1.03	4.22	15.21	2	1	3	1	1	1	1	1	0	0	0	0	0	5
492	0	0	1	0	1	0	0	0	171	101	1	115	34.3	5.37	58	98.2525	328	1.41	5.84	1.52	4.13	49.3	2	2	4	2	2	1	1	1	0	0	0	0	0	7
493	0	0	1	0	1	0	1	0	136	73	8	137	39.8	8.64	99	69.6246	289	1.08	3.25	0.99	1.97	27.96	2	1	3	1	2	1	2	0	1	0	0	0	0	7
494	0	0	0	0	0	0	0	0	122	76	3	134	41	6.84	54	111.739	261	2.36	5.14	1.32	3.32	13.57	1	1	2	1	1	1	1	1	0	0	0	0	0	5
495	0	0	0	0	0	0	0	0	136	87	9	104	32	4.12	52	110.331	275	4.8	4.13	0.75	2.22	10.19	2	2	4	1	2	1	2	1	1	0	0	1	1	10
496	1	1	0	1	0	0	0	0	130	85	11	141	41	5.4	84	86.361	465	2.4	3.8	0.68	1.99	15.19	2	1	3	1	1	1	1	1	1	0	0	1	0	7
497	0	0	1	1	0	0	0	0	128	88	3	150	44.2	6.1	80	89.8666	199	1.2	4.7	1.05	2.77	39.32	2	2	4	2	2	2	2	1	1	0	0	0	0	10
498	1	1	1	0	0	0	0	0	135	82	2	139	43	4.87	124	53.0646	453	1.3	4.6	1.8	1.6	43.88	1	2	3	2	2	2	1	1	1	0	0	0	0	9
499	1	0	0	0	0	0	0	0	106	67	7	136	41.4	4.53	101	73.4331	370	2.13	39.5	0.46	2.84	20.04	1	1	2	1	1	1	1	0	0	0	0	0	0	4
500	0	0	1	1	0	0	1	0	135	85	10	155	45.4	9.01	52	108.94	237	1.6	5.91	1.38	4.24	19.23	2	2	4	2	0	2	1	1	1	0	0	0	0	7
501	1	1	0	0	0	0	0	0	132	86	10	137	43	4.2	89	80.2418	190	1.2	5.9	1.48	3.44	8.99	1	1	2	1	1	1	0	0	0	0	0	1	1	5
502	0	0	0	1	0	0	0	0	160	96	1	140	43	4.5	47	166.553	246	1.52	3.05	1.22	1.55	10.07	1	1	2	0	1	0	0	0	0	0	0	0	0	1
503	0	0	0	0	0	0	0	0	150	86	2	131	40	6.23	50	117.85	255	0.88	3.29	0.79	2.41	13.36	1	1	2	1	0	0	0	0	0	0	0	0	0	1
504	0	0	1	0	0	0	0	0	151	100	5	124	38	5.2	56	143.186	186	1.14	2.19	0.59	1.21	32.15	1	1	2	1	1	1	1	0	0	0	0	0	0	4
505	0	0	1	0	0	0	0	0	141	71	1	118	35	4.42	65	86.7517	185	1.62	3.74	0.95	2.32	17.61	2	1	3	2	2	0	0	0	0	0	0	0	0	4
506	1	1	0	0	0	0	0	0	130	90	4	127	38.7	4.68	79	99.3202	365	1.37	4.27	0.97	3.02	32.31	1	0	1	0	0	0	0	0	0	0	0	0	0	0
507	0	0	0	0	0	0	0	0	125	74	4	148	44.2	15.59	51	113.973	203	1.5	5.9	1.65	3.52	11.28	1	1	2	1	1	0	1	0	0	0	0	0	0	3
508	0	0	1	0	0	0	0	0	186	122	4	143	42	10.53	56	140.923	198	15.3	6.5	1.11	2.94	27.75	2	1	3	1	1	1	0	0	0	1	1	1	0	6
509	0	0	1	0	0	0	0	0	122	90	3	128	39	5.7	83	90.5549	416	2.29	4.07	1.03	2.63	16.88	2	2	4	2	2	2	2	0	0	0	0	0	0	8
510	0	0	1	0	0	0	0	0	134	74	9	133	40	6.19	77	95.1577	251	0.95	3.96	1.05	2.58	57.37	2	1	3	1	1	1	1	0	0	0	0	0	0	4
511	1	1	1	0	0	0	0	0	169	98	10	136	41	4.71	92	82.1496	452	1.46	4.52	0.75	3.21	16.69	1	1	2	1	0	0	0	0	0	0	0	1	1	3
512	0	0	1	0	0	0	1	0	180	110	4	157	46.8	14.62	45	185.063	221	3.02	6.15	0.91	4.8	11.51	2	1	3	2	2	1	1	1	1	0	0	0	0	8
513	0	0	1	0	1	0	1	0	106	69	3	131	41.3	7.5	66	110.504	215	1.32	4.2	0.9	2.91	12.8	2	2	4	2	2	2	1	1	1	1	0	0	1	11
514	1	1	1	1	0	0	0	0	113	75	2	137	42	5.66	57	143.39	275	0.9	3.8	1.02	1.97	20.41	2	1	3	1	1	1	0	0	0	0	0	1	0	4
515	1	1	1	1	0	0	0	0	142	88	3	137	42	10.42	74	103.804	299	4	4.5	1.08	2.69	37.95	3	1	4	1	3	3	3	0	1	0	0	0	0	11
516	1	1	1	1	0	0	0	0	120	80	3	141	43	5.04	62	126.797	236	1.06	3.98	1.13	2.69	14.77	2	1	3	1	2	1	1	1	0	0	0	0	0	6
517	1	0	1	0	1	0	1	0	152	90	2	154	45	6.71	68	107.73	289	1.2	2.7	0.72	1.24	20.22	2	1	3	2	2	1	1	1	1	0	0	0	0	8
518	0	0	0	0	0	0	0	0	142	92	2	139	41.9	4.58	41	166.006	295	1.38	6.1	1.18	4.59	9.43	1	1	2	1	1	1	1	0	0	0	0	0	0	4
519	0	0	1	0	0	0	0	0	140	75	2	137	39.8	4.6	58	98.9428	262	1.82	3.87	1.09	2.05	12.29	1	1	2	1	1	1	0	0	0	0	0	0	0	3
520	0	0	1	0	0	0	0	0	145	101	2	158	49	6.19	63	122.092	325	1.15	4.82	1.12	3.47	15.95	2	1	3	1	1	1	1	1	1	0	0	0	0	6
521	0	0	1	0	0	0	0	0	128	82	3	120	35.5	4.64	88	60.1221	237	2.2	4.27	1.08	2.95	12.17	1	1	2	1	1	1	0	0	0	0	0	0	0	3
522	0	0	0	0	0	0	0	0	162	104	3	133	41	5.27	51	111.755	201	1.35	3.64	1.24	2.26	11.86	1	1	2	1	1	1	1	1	0	0	0	0	0	5
523	0	0	1	0	0	0	0	0	134	84	1	126	38	5.86	81	62.0525	370	1.78	4.64	1.24	3.27	15.57	1	1	2	1	1	1	1	0	0	0	0	0	0	4
524	0	0	0	0	0	1	0	0	147	100	17	117	35.5	4	55	104.463	177	1.07	3.54	0.89	2.27	11.07	1	1	2	0	1	0	0	0	0	0	0	0	0	1
525	0	0	0	0	1	0	0	0	116	74	10	135	41	5.1	60	145.106	267	2.41	4.09	0.72	1.65	23.3	1	0	1	0	0	0	0	0	0	0	0	0	0	0
526	0	0	0	0	0	0	0	0	106	68	6	141	41.7	4.6	70	105.516	370	1.27	5.14	0.76	4.02	58.2	3	1	4	3	2	0	0	3	0	0	0	0	0	8
527	1	1	1	0	0	0	0	0	160	80	10	160	49	5.28	58	143.286	343	1.16	4.48	0.9	3.38	10.1	1	1	2	0	0	1	0	0	0	0	0	0	0	1
528	0	0	1	1	0	0	1	0	191	87	16	120	36.8	8.3	91	73.4704	216	1.33	4.41	1.06	3.01	30.6	3	1	4	2	2	2	2	0	0	2	0	1	0	11
529	0	0	1	1	1	0	1	0	120	80	3	127	40	10.08	55	97.4701	149	1.64	5.21	0.8	3.84	16.7	2	1	3	2	0	1	1	0	0	0	0	0	0	4
530	0	0	1	0	0	0	0	0	159	76	3	144	44	4.85	58	92.1307	260	1.29	5.06	1.39	2.92	24.1	2	1	3	2	2	2	2	0	0	0	0	1	1	10
531	0	0	1	1	0	0	0	0	115	70	3	134	40.6	4.75	53	107.239	347	1.1	3.43	0.85	1.98	19.4	2	1	3	2	1	1	1	1	0	1	0	0	0	7
532	0	0	0	0	0	0	1	0	120	70	2	133	40	4.8	60	139.987	320	1.2	4	1.2	2.8	14.7	1	1	2	1	1	1	0	0	0	0	0	0	0	3
533	0	0	1	0	0	0	0	0	140	80	6	132	39.5	5.81	79	67.656	346	1.35	5.19	1.34	3.33	18.4	1	2	3	1	1	2	2	0	0	0	0	0	0	6
534	1	1	0	0	0	0	0	0	160	80	2	143	44	4.46	74	96.0035	362	0.72	3.39	1.44	1.91	32	2	2	4	2	2	2	2	1	1	0	0	0	0	10
535	0	0	1	1	0	0	1	0	145	89	0	144	42.2	16.51	51	121.533	135	11.4	7	0.85	2.28	12.4	2	1	3	2	2	1	1	1	1	0	0	0	0	8
536	0	0	1	0	0	0	0	0	142	90	0	142	41.2	6.16	75	97.4412	301	1.85	3.45	0.77	2.45	17.6	1	1	2	1	1	1	0	0	0	0	0	0	0	3
537	0	1	0	0	1	0	0	0	120	73	7	153	44.1	5.03	32	265.824	139	2	3.4	1.12	1.55	18	1	1	2	1	1	1	1	0	0	0	0	0	0	4
538	1	1	1	1	0	0	1	0	150	90	3	120	37	12.73	178	37.5442	234	1.69	6.49	1.3	4.51	9.3	2	1	3	2	2	2	2	2	0	1	0	0	0	11
539	0	0	0	0	0	0	0	0	138	81	7	134	41	4.33	45	141.782	144	0.8	4.6	1.23	2.55	14.9	1	1	2	1	0	1	0	0	0	0	0	0	0	2
540	0	0	1	0	1	0	0	0	106	86	9	137	42	39.44	68	80.1837	249	0.97	4.04	1.4	2.26	17.83	1	2	3	2	2	1	1	0	0	0	0	0	0	6
541	1	1	0	0	0	0	0	0	124	86	4	92	29.3	5.01	55	139.836	171	0.9	3	0.97	1.58	15.98	2	1	3	1	1	1	1	1	0	0	0	0	0	5
542	0	0	1	0	0	0	1	0	147	83	1	115	34.7	7.33	60	92.6435	181	1.81	4.61	0.98	3.17	11.63	1	1	2	1	1	1	1	0	0	0	0	0	0	4
543	1	1	1	0	0	0	0	0	142	90	1	151	42.7	4.97	77	106.16	410	2.18	4.89	0.87	3.21	15.82	1	1	2	1	1	0	0	0	0	0	0	0	0	2
544	0	1	1	0	0	0	0	0	142	90	4	156	44.8	4	83	95.2394	324	1.67	4.72	0.91	3.37	18.04	1	1	2	1	1	1	1	0	0	0	0	0	0	4
545	0	0	0	0	0	1	0	0	135	74	0	136	41	4.07	66	84.9363	187	0.77	4.17	1.3	2.82	12.45	1	2	3	2	1	2	1	1	0	0	0	0	0	7
546	0	0	0	0	0	0	0	0	106	60	5	140	42	5.35	73	101.899	210	1.2	3.2	1.14	1.69	33.16	1	0	1	0	0	0	0	0	0	0	0	0	0	0
547	0	0	0	0	0	0	0	0	120	70	9	146	43.6	6.11	58	109.885	291	0.8	4.3	1.14	2.79	45.18	1	0	1	0	0	0	0	0	0	0	0	0	0	0
548	0	1	0	0	0	0	0	0	124	79	2	136	40.5	4.36	93	74.6088	316	2.5	5	0.97	3.04	17.26	2	1	3	1	2	1	1	1	1	0	0	0	0	7
549	0	0	1	1	0	0	0	0	159	95	1	125	38	5.77	49	161.991	408	1.2	3.72	0.84	2.43	11.1	2	1	3	1	1	1	2	1	1	0	0	0	0	7
550	1	1	1	0	0	0	0	0	146	104	1	159	47.9	5.5	81	91.3552	479	3.6	5.5	1.16	3.03	23	2	2	4	2	2	1	1	1	1	1	0	1	0	10
551	0	0	0	0	0	0	1	0	178	96	0	118	34.5	6.12	94	56.6749	206	1.41	5.2	1.23	3.58	18.63	1	1	2	1	1	1	1	0	0	0	0	0	0	4
552	0	1	0	0	0	0	1	0	118	79	10	122	38	11.86	63	118.021	300	3.4	4.6	0.95	2.52	10.97	1	1	2	1	1	1	1	0	0	0	0	1	1	6
553	0	0	0	1	0	0	0	0	143	106	1	159	47.8	5.51	90	79.2138	457	1.61	5.64	1.17	4.34	21.75	1	1	2	1	1	1	1	1	0	0	0	0	0	5
554	0	0	0	0	0	0	0	0	136	78	3	127	39	5.11	63	91.2758	191	1.3	4.5	1.34	2.55	27.76	1	2	3	2	1	0	0	0	0	0	1	0	0	4
555	0	0	1	0	0	0	0	0	135	95	1	119	37	5.27	47	129.518	184	1.1	4.5	1.94	2.16	9.32	1	1	2	1	2	1	1	1	0	0	0	1	0	7
556	1	0	1	0	0	0	0	0	169	89	1	135	42	4.71	74	103.804	236	1.5	4.1	1.38	2.15	17.95	1	1	2	1	1	1	1	0	0	0	0	0	1	5
557	0	0	1	0	0	0	1	0	130	90	7	100	31	8.26	62	98.4429	290	0.79	2.94	0.93	1.87	12.95	2	1	3	0	2	1	0	1	1	0	0	1	0	6
558	0	0	0	0	0	0	0	0	160	100	1	165	49.3	4.53	96	70.319	330	1.02	3.42	1.15	2.08	24.5	2	1	3	2	2	2	2	0	0	0	0	1	0	9
559	1	0	0	1	0	0	1	0	160	94	2	119	37	4.79	81	89.7558	343	1.03	4.3	1.37	2.75	8.65	1	1	2	1	1	1	1	1	0	0	0	0	1	6
560	1	1	0	0	0	0	1	0	130	80	1	152	44	5.11	78	95.4219	263	0.67	2.96	1.25	1.57	10.05	1	1	2	1	1	1	1	0	0	0	0	1	1	6
561	0	0	1	0	1	0	0	0	150	90	15	131	40	6.69	68	76.6805	282	0.94	5.15	1.97	3.06	11.67	2	2	4	2	1	2	2	1	0	2	0	1	1	12
562	1	0	1	0	0	0	0	0	123	79	1	158	47	6.4	76	95.6519	292	0.83	4.3	0.86	2.79	17.52	2	1	3	1	1	1	1	1	0	1	0	0	0	6
563	1	1	1	1	0	0	1	0	124	84	1	135	40	8.52	58	132.876	366	2.2	4.6	0.8	2.73	19.05	2	2	4	3	3	2	2	2	2	1	1	1	0	17
564	0	0	0	0	0	0	0	0	155	80	2	134	41.8	5.64	49	116.317	208	0.85	3.89	0.8	2.71	11.34	2	1	3	2	2	2	2	1	1	0	1	1	0	12
565	0	0	1	0	0	0	0	0	165	122	1	117	35	4.62	83	88.178	532	1.1	3.8	1.19	2.24	19.39	1	2	3	1	2	1	2	1	1	0	0	0	0	8
566	0	0	0	0	0	0	0	0	130	90	3	141	42.5	5.34	58	142.57	157	1.71	4.29	0.81	2.99	20.26	1	1	2	1	1	1	1	0	0	0	0	0	1	5
567	0	0	0	0	0	0	0	0	142	81	2	153	44.1	8.24	69	121.935	441	3.53	4.85	0.87	3.05	9.78	1	1	2	1	1	1	1	0	0	0	0	0	1	5
568	0	0	0	0	0	0	0	1	155	77	9	142	43	4.01	80	86.5556	280	1.3	2.9	1.25	1.43	18.04	2	1	3	1	1	1	1	1	0	0	0	0	0	5
569	0	0	1	1	0	0	1	0	159	92	3	130	38.7	4.56	75	99.1187	238	1.08	3.22	0.91	1.91	16.89	2	2	4	2	2	2	2	2	2	0	0	0	0	12
570	1	0	1	0	0	0	0	0	142	87	5	128	39	4.48	59	122.047	203	1	3.4	0.87	2.09	13.55	2	1	3	2	2	0	0	1	0	0	0	0	0	5
571	0	0	1	0	0	0	0	0	162	84	4	153	47	5.22	82	87.6217	310	1.01	4.1	1.17	2.48	14.34	1	1	2	1	1	2	1	0	0	0	0	0	0	5
572	0	0	0	0	0	0	1	0	80	50	2	135	41	8.24	47	125.239	169	1.76	4.08	0.88	2.58	9	2	1	3	1	1	1	1	1	0	0	0	1	1	7
573	0	0	0	0	0	0	0	0	140	70	2	129	39.2	4.6	55	152.343	293	2.57	3.39	1.11	1.85	12.11	1	1	2	0	0	0	1	0	0	0	0	0	0	1
574	0	0	1	0	1	0	0	0	176	95	9	127	37.6	5.87	41	142.882	173	1.7	5.4	1.34	3.12	12.97	1	1	2	1	1	1	1	0	0	0	0	0	0	4
575	0	0	0	1	0	0	1	0	131	86	4	134	40.4	12.57	57	95.4785	241	1.28	4.78	1.34	3.21	9.35	2	1	3	2	1	0	1	0	1	0	0	0	0	5
576	1	0	0	0	0	0	0	0	115	80	3	149	47	4.64	60	133.351	264	1.42	4.8	1.1	3.64	15.05	1	1	2	1	1	1	1	0	0	0	0	0	0	4
577	0	0	1	0	0	0	0	0	136	86	11	126	39.8	5.38	57	103.67	185	2.59	3.78	1.08	2.41	13.16	1	1	2	1	1	1	1	0	0	0	0	0	0	4
578	1	1	1	1	0	0	0	0	165	97	3	151	46	4.8	83	84.8235	341	0.98	3.45	1.28	2.12	42.31	3	1	4	3	3	2	2	1	1	1	1	1	1	16
579	0	0	1	0	0	0	1	0	148	96	2	141	42.4	4.28	68	105.844	209	1.38	4.98	0.76	3.93	35.39	3	1	4	3	3	3	3	1	1	2	1	1	1	19
580	0	0	1	1	0	0	1	0	128	80	7	161	46.6	11.68	86	81.6598	363	3.96	1.98	0.89	2.77	14.59	2	1	3	1	1	1	1	0	0	0	0	1	1	6
581	0	0	1	0	0	0	0	0	111	80	7	124	37.2	4.99	41	145.629	200	1.02	3.71	1.23	2.39	10.5	2	1	3	1	1	1	1	0	0	0	0	1	1	6
582	1	1	0	0	0	0	0	0	125	76	1	132	39.8	4.59	54	146.963	150	2	3.9	1.13	1.9	10.45	1	1	2	1	1	0	0	0	0	0	0	0	0	2
583	1	1	0	0	0	0	0	0	150	90	2	130	38.6	6.4	44	180.906	160	1.58	4.21	1.51	2.46	13.09	2	1	3	1	1	1	0	1	0	0	0	0	0	4
584	0	0	1	0	0	0	1	0	120	80	1	122	37	7.18	39	154.281	155	1.25	5.95	1.29	4.66	8.96	2	1	3	1	1	1	1	0	1	0	0	0	0	5
585	0	0	1	0	0	0	0	0	156	88	6	143	44	7.22	70	107.719	218	1.04	5.82	1.43	4.36	19	2	1	3	1	1	1	1	1	0	0	0	0	0	5
586	1	1	1	0	0	0	0	0	190	111	5	132	37.7	5.24	73	105.015	383	4	3.3	0.77	0.93	30.43	1	1	2	1	1	1	1	0	0	0	1	1	0	6
587	0	0	1	1	0	0	1	0	155	97	1	132	40.1	5	95	74.4224	342	0.9	4.7	1.3	3.21	31.33	2	1	3	1	1	1	1	0	0	0	0	0	0	4
588	1	0	0	1	0	0	0	0	134	96	3	144	44	4.67	64	117.794	287	3.7	4.41	0.91	2.59	31.25	3	1	4	2	2	2	2	2	2	2	0	0	0	14
589	1	1	1	0	0	0	0	0	120	80	3	135	39.8	5.08	74	100.666	334	1.88	2.4	0.81	1.13	14.39	2	1	3	1	1	1	1	0	1	0	1	1	1	8
590	0	1	0	0	0	0	1	0	170	98	4	153	47	16.96	54	141.443	261	1.6	5.8	1.34	4.19	17.48	1	1	2	1	1	0	0	0	1	0	0	0	1	4
591	1	1	1	1	0	0	0	0	144	75	13	122	38	6.4	136	50.2367	231	0.85	1.8	0.97	0.67	13.61	1	1	2	1	1	1	1	0	0	0	0	0	1	5
592	0	0	0	0	0	0	0	0	160	98	8	148	45	4.39	71	73.5149	429	1.08	5.28	1.58	3.06	27.24	3	2	5	2	3	2	2	0	1	0	0	0	1	11
593	1	1	1	0	0	0	0	0	134	86	1	146	43.8	4.8	81	91.0217	317	1.17	4.7	1.16	3.01	31.79	1	1	2	1	1	1	1	0	0	0	0	0	0	4
594	0	0	0	0	0	0	0	0	127	76	4	124	37.5	5.6	47	126.573	356	0.76	2.18	1.11	0.74	9.01	1	1	2	1	1	1	1	0	0	0	0	0	0	4
595	0	0	1	1	0	0	0	0	130	98	3	139	41.5	3.94	77	98.7456	218	0.8	3.2	1	2.24	16.3	2	1	3	1	1	1	1	1	1	0	1	0	0	7
596	0	0	1	1	0	0	0	0	188	118	0	107	32	4.73	56	101.623	204	0.91	4.61	0.9	3.52	13.99	2	1	3	2	2	1	2	1	1	0	0	0	0	9
597	0	0	1	0	0	0	0	0	155	92	7	127	38.6	4.73	67	80.5835	438	1.53	5.83	1.14	4.21	25.4	1	2	3	2	2	2	2	0	1	0	0	0	0	9
598	0	1	0	1	0	0	1	0	136	78	4	146	40.2	8.11	70	107.719	230	1	2.2	0.99	1	27.22	2	1	3	2	2	1	0	0	1	0	1	0	1	8
599	1	1	1	1	0	0	1	0	147	100	3	142	42.7	6.2	75	97.7634	251	1.4	4.8	0.82	3.9	15	3	1	4	3	1	1	1	1	1	0	0	1	1	10
600	1	0	1	0	0	0	1	0	138	87	3	131	42.2	9.07	55	132.685	195	1.5	3.5	0.71	2.14	14.91	3	1	4	2	2	2	2	0	0	0	0	0	0	8
601	0	0	0	0	0	0	0	0	156	103	7	147	44	6.38	72	102.141	254	1.03	5.01	1.25	3.3	21.38	2	1	3	2	1	0	1	0	0	0	0	0	0	4
602	0	0	0	0	1	1	1	0	135	85	2	118	35	8.98	75	97.7634	183	0.8	2.07	0.85	0.76	15.61	1	1	2	1	1	0	0	0	0	0	0	0	0	2
603	0	0	0	0	0	0	0	0	180	100	1	123	35.1	4.62	73	103.388	312	0.73	3.57	1.2	2.1	20.25	2	1	3	1	1	1	1	1	0	0	0	0	0	5
604	0	0	0	0	0	0	0	0	140	90	0	136	41.9	4.07	68	110.593	185	0.74	4.95	0.96	3.76	20.05	2	1	3	1	1	1	1	1	1	0	0	0	0	6
605	0	0	1	0	0	0	0	0	130	88	6	134	40.9	4.28	86	84.6379	310	1	3.16	0.92	2	24.09	1	1	2	1	1	1	1	0	0	0	0	0	0	4
606	0	0	1	0	0	0	1	0	165	85	3	139	42	4.77	71	100.986	316	1.5	3.89	1.16	2.41	20.51	3	1	4	2	2	2	1	1	1	0	0	1	1	11
607	1	1	0	0	0	0	0	0	160	93	15	138	42.32	5.32	52	154.708	284	1.25	3.07	1.22	1.57	13.94	2	1	3	2	1	1	1	1	1	0	0	0	0	7
608	0	0	1	1	0	0	0	0	145	78	4	134	40.5	5.33	80	88.7674	298	1.34	4.81	0.97	3.31	23.77	2	1	3	2	1	1	1	1	0	0	0	1	0	7
609	0	0	0	0	0	0	0	0	142	75	3	127	38.6	4.67	68	82.06	341	1	4.45	0.91	3.35	11.96	2	2	4	2	2	1	1	0	0	0	0	0	1	7
610	0	0	0	0	0	0	0	0	148	90	4	138	42.3	5.32	52	107.961	284	1.25	3.07	1.22	1.57	20.65	2	3	5	2	3	2	1	1	1	2	1	0	1	14
611	1	1	1	0	0	0	0	0	145	80	4	124	34	4.4	68	106.145	423	1.13	4.12	0.96	3.09	25.26	1	1	2	1	1	1	0	0	0	0	0	0	0	3
612	1	1	1	0	0	0	0	0	126	88	3	140	44	4.65	93	77.0573	388	0.9	5.75	1.3	4.05	13.4	2	1	3	1	1	2	2	1	2	0	0	0	0	9
613	0	0	1	1	0	0	0	0	169	96	8	23	35	5.88	45	138.508	71	1.06	3.12	1.06	1.84	13.5	2	1	3	1	1	1	1	1	0	1	0	0	1	7
614	0	0	1	1	0	0	0	0	134	82	4	113	33	11.05	50	155.579	165	1.11	7.01	1.22	5.43	17.2	1	1	2	1	1	0	0	0	0	0	0	1	0	3
615	1	0	1	0	0	0	0	0	147	86	5	162	50	8.23	68	109.835	292	1.2	5	1.22	3.59	29.23	3	1	4	2	2	1	1	2	1	0	0	0	0	9
616	0	0	1	0	0	0	0	0	130	80	0	141	42.6	4.24	66	112.93	292	1.89	3.85	0.96	2.5	51.98	1	1	2	1	1	0	0	0	0	0	1	1	1	5
617	0	0	1	0	0	0	0	0	170	90	1	127	38.8	4.4	60	92.9355	294	0.9	3.2	1.07	1.71	15.88	1	1	2	1	1	1	0	0	0	0	0	0	0	3
618	0	0	0	0	0	0	0	0	140	85	3	165	50	4.68	71	110.781	333	3	8.4	1.28	3.69	22.13	1	1	2	1	0	0	0	1	0	0	0	0	1	3
619	1	1	1	1	0	0	0	0	128	89	8	134	41.1	6.04	68	108.405	310	1.85	3.16	0.8	1.82	14.22	2	1	3	1	2	0	0	1	1	0	2	1	1	9
620	1	0	1	0	0	0	1	0	135	87	3	134	40	6.47	86	82.4112	251	2	3.8	0.87	2.28	24.58	1	1	2	1	1	1	1	0	0	0	0	0	0	4
621	0	1	0	0	0	0	0	0	156	70	2	155	47	7.09	77	93.3342	224	0.98	5.11	1.87	3.22	49.59	2	1	3	1	1	2	2	1	0	0	0	0	0	7
622	0	0	0	0	0	1	0	0	141	79	2	147	44.7	6.15	75	95.919	380	1.98	4.58	1.08	2.94	45.7	1	0	1	0	0	0	0	0	0	0	0	0	0	0
623	0	0	1	0	1	0	0	0	170	100	2	129	39	4.7	52	108.608	171	1.63	4.52	1.48	2.6	13.33	2	1	3	1	1	0	2	0	0	0	0	0	0	4
624	1	0	1	0	0	0	0	0	175	104	4	121	34	5.31	70	109.784	174	1.43	4.06	1.1	2.72	28.8	2	1	3	1	1	0	0	2	1	0	0	0	0	5
625	0	0	1	0	0	0	1	0	135	98	3	150	44.7	6.67	76	97.6152	366	1.23	4.69	1.16	3.24	15.04	1	1	2	1	1	0	0	0	0	0	0	0	0	2
626	0	0	1	0	0	0	0	0	160	101	9	160	50	7.63	92	77.2299	198	0.9	3.2	1.21	1.67	23.24	2	1	3	2	1	2	2	0	0	0	0	0	0	7
627	0	1	1	1	0	0	1	0	150	70	1	108	32.3	12.09	62	127.318	310	1.57	2.55	0.54	1.45	15.91	1	1	2	1	1	1	1	1	0	0	0	1	0	6
628	0	0	1	1	0	0	0	0	178	98	0	121	36.9	4.07	56	110.159	182	1.3	3.36	0.99	2.04	12.81	1	1	2	1	1	1	0	0	0	0	0	0	0	3
629	1	0	1	0	0	0	0	0	130	75	1	135	41	5.3	72	104.656	300	2.66	4.05	0.88	2.49	22.37	1	1	2	1	1	1	1	1	0	0	0	0	0	5
630	0	0	1	1	0	0	1	0	130	80	6	135	42	12.84	79	66.6307	248	2.47	5.28	1.17	3.71	41.09	1	0	1	0	0	0	0	0	0	0	0	0	0	0
631	1	1	0	0	0	0	0	0	120	87	3	150	45	4.54	69	104.672	322	0.7	3.9	1.37	2.19	15.76	2	2	4	1	2	2	2	1	0	0	0	0	0	8
632	1	0	1	0	0	0	0	0	135	88	2	155	47	6.55	81	88.3091	244	1.9	4.38	0.85	3.3	41.76	2	2	4	2	2	2	2	1	1	1	1	0	0	12
633	0	1	1	0	0	0	1	0	175	86	6	149	45	12.64	89	83.8905	266	2.19	2.63	0.74	1.46	17.89	2	1	3	1	1	1	1	0	2	1	0	0	0	7
634	0	0	1	0	1	0	0	0	120	70	4	167	53	4.87	64	81.4365	407	1.48	3.02	0.96	1.86	27.2	2	1	3	1	1	0	0	0	0	0	0	0	1	3
635	1	0	0	0	0	0	0	0	117	74	2	139	43	4.47	65	115.705	189	0.83	3.95	1.41	2.34	19.77	2	1	3	1	1	2	2	0	0	0	0	0	0	6
636	0	0	0	0	0	0	0	0	146	98	3	137	41	21.28	69	115.556	247	2.27	2.52	0.7	1.17	20.82	2	2	4	2	2	2	2	0	1	0	0	0	0	9
637	0	0	0	1	0	0	0	0	113	68	13	148	45	4.35	60	127.778	203	0.76	5.2	0.92	3.99	12.83	1	0	1	0	0	0	0	0	0	0	0	0	0	0
638	0	0	1	0	1	0	1	0	140	90	2	143	43.1	9.75	67	104.606	275	1.68	2.73	0.77	1.57	25.01	3	0	3	2	2	0	2	0	1	0	0	0	0	7
639	1	1	0	0	0	0	0	0	103	84	0	143	42.9	4.62	74	101.028	259	0.98	2.85	0.71	1.85	27.92	1	1	2	1	1	1	1	0	0	0	0	0	0	4
640	1	1	0	0	0	0	0	0	120	70	4	172	53	18.85	68	111.384	174	1.92	4.34	1.01	2.91	15.37	2	1	3	1	1	1	1	0	0	0	0	0	1	5
641	0	0	0	0	0	0	0	0	132	75	13	114	34.5	4.24	70	79.0854	153	1.28	2.51	0.99	1.35	9.54	1	1	2	1	0	0	0	0	0	0	0	0	0	1
642	0	0	1	0	0	0	0	0	140	100	0	164	49.9	4.76	95	79.8972	326	1.67	4.26	1.03	2.85	29.41	1	1	2	0	1	0	0	0	0	0	0	0	0	1
643	0	0	1	1	0	0	0	0	130	80	1	146	44.2	7	72	100.546	219	1	2.99	0.83	2.04	19.46	2	2	4	2	2	2	2	1	1	1	1	2	2	16
644	0	0	0	0	0	0	1	0	130	70	7	82	26.8	14.7	41	153.544	128	1.18	1.64	0.66	0.86	13.59	2	1	3	0	2	0	1	0	0	1	0	0	0	4
645	0	0	0	1	1	0	0	0	140	87	8	127	38	4.4	85	80.7071	276	0.7	4.7	1.3	2.67	22.64	3	2	5	3	3	2	2	0	0	0	0	0	2	12
646	0	0	1	1	0	0	0	0	142	78	5	129	38.3	4.28	70	108.517	290	0.94	3.78	1.11	2.45	42.98	2	1	3	1	1	1	0	0	0	0	0	0	0	3
647	0	0	0	0	0	0	0	0	126	85	2	141	43.1	4.28	74	103.804	346	1.17	2.91	1.02	1.51	14.78	3	2	5	2	2	2	2	1	1	1	1	1	1	14
648	0	0	1	0	0	0	1	0	130	80	6	117	34.7	8.52	60	93.8457	199	1	4.4	0.97	2.67	13.88	2	1	3	1	1	1	1	1	1	0	0	0	0	6
649	0	0	1	0	0	0	0	0	143	93	4	128	37.8	5.2	55	102.752	230	1.27	5.18	0.88	3.61	10.86	3	1	4	2	2	2	2	2	0	1	2	0	0	13
650	1	1	1	0	0	0	0	0	152	105	3	173	51.9	5.4	78	100.791	388	2.05	5.15	0.86	3.96	22.91	1	1	2	1	1	1	0	0	0	0	0	0	0	3
651	0	0	0	0	0	0	0	0	115	80	2	94	28.8	4.02	54	100.82	305	0.73	3.64	1.82	1.81	13.1	1	1	2	1	1	1	1	0	0	0	0	0	0	4
652	1	0	1	1	0	0	1	0	155	90	1	128	38	4.95	129	50.8444	372	2.24	4.05	0.87	2.35	25.18	2	2	4	2	2	2	2	1	0	0	0	0	1	10
653	0	0	1	0	0	0	0	0	140	90	1	134	40.1	5.41	89	75.7531	316	1.19	5.34	1.11	3.75	22.69	2	1	3	2	2	2	2	1	1	0	0	0	0	10
654	0	0	0	0	0	0	0	0	150	100	0	144	44	4.09	77	97.5844	284	0.9	5	1.39	3.4	16.87	1	1	2	1	0	0	0	0	0	0	0	0	0	1
655	0	0	0	0	0	0	0	0	115	60	1	135	40	8.08	68	84.9176	335	4.25	5.28	0.75	3.59	13.6	1	1	2	1	1	0	0	0	0	0	0	0	0	2
656	0	0	1	0	0	0	0	1	185	110	2	143	41.7	5.29	68	110.984	375	0.87	4.42	0.78	3.48	18.35	1	0	1	0	0	0	0	0	0	0	0	0	0	0
657	0	0	1	0	0	0	0	0	140	97	7	139	40.8	4.33	79	90.6128	194	1.94	4.39	1.47	2.61	19.35	1	1	2	1	1	1	1	0	0	0	0	0	0	4
658	1	1	0	0	0	0	0	0	120	85	1	155	46.7	5.55	67	115.476	328	2.27	5.01	0.97	3.51	20.29	1	1	2	1	1	0	0	0	0	0	0	0	0	2
659	0	0	1	1	0	1	1	0	130	80	5	158	48	6.71	83	84.8235	235	1.82	4.99	1.13	3.57	21.05	2	1	3	1	1	1	1	1	1	0	0	0	0	6
660	0	0	0	0	0	0	0	0	123	84	1	77	26	3.92	41	166.006	117	0.67	3.31	1.38	1.7	14.13	1	1	2	0	1	0	1	0	0	0	0	0	0	2
661	0	0	0	0	0	0	0	0	91	55	8	127	38	4.2	69	124.317	325	0.81	4.1	1.04	2.9	19.69	1	1	2	1	1	0	1	0	1	0	0	0	0	4
662	0	0	1	0	0	0	0	0	110	80	4	97	32.1	5.25	64	91.4532	237	0.93	3.41	1.07	2.21	6.98	1	1	2	1	1	0	0	0	0	0	0	0	1	3
663	0	0	0	0	1	0	0	0	141	85	2	160	48.2	11.1	69	107.638	264	1.24	4.69	0.84	3.77	20.97	1	1	2	1	1	0	1	1	1	0	0	0	0	5
664	0	0	0	0	0	0	0	0	144	84	3	152	48	4.14	60	137.789	333	1.34	2.7	0.69	0.81	23.24	1	1	2	1	0	0	0	0	0	0	0	0	1	2
665	0	0	1	0	0	0	0	1	184	77	0	114	33.3	4.64	44	132.93	308	2.26	4.48	1.2	2.39	8.8	1	1	2	1	1	1	1	0	0	0	0	0	0	4
666	0	0	1	0	0	0	1	0	143	89	3	128	37.3	7.59	42	146.878	126	0.94	2.1	0.81	1.08	14.75	1	1	2	2	1	0	0	0	1	0	0	0	0	4
667	0	0	0	0	0	0	0	0	125	85	1	124	38.2	4.28	45	139.128	159	0.88	5.03	1.74	3.04	7.42	1	1	2	0	1	0	0	0	0	0	0	0	0	1
668	0	0	1	0	0	0	0	0	146	94	0	140	42.7	4.32	74	74.6942	232	1.12	4.2	1.52	2.59	10.55	2	1	3	1	1	2	2	0	1	0	0	0	0	7
669	0	0	0	0	0	0	0	0	145	75	1	138	40.9	6.27	72	102.823	210	2.18	3.88	0.89	2.7	16.36	2	1	3	1	1	2	2	2	1	0	1	0	0	10
670	0	0	0	0	0	0	0	0	145	78	8	126	38	5.39	80	63.4093	279	2.61	4.24	1.08	2.58	21.03	1	1	2	1	1	0	0	0	0	0	0	0	0	2
671	0	0	1	0	0	0	1	0	165	93	2	149	43.9	24.39	83	85.8581	243	1.91	4.05	0.8	2.82	10.7	1	1	2	1	1	1	1	0	0	0	0	0	1	5
672	0	0	0	0	0	1	0	0	145	71	8	70	22.5	9.9	53	137.779	144	0.58	2.19	1.05	1.04	10.92	2	2	4	2	0	2	0	0	0	0	0	1	0	5
673	1	1	1	0	0	0	1	0	126	72	2	130	38.5	5.1	61	120.668	282	1.07	3.4	1.2	1.88	21.5	2	1	3	1	1	1	0	0	0	2	0	1	1	7
674	0	0	1	1	0	0	0	0	149	88	9	162	48	5.13	74	96.8365	373	0.83	5.4	1	3.91	15.31	2	2	4	1	2	2	2	0	1	1	0	0	1	10
675	1	1	0	0	0	0	0	0	148	100	1	155	46	4.58	73	108.799	472	1.76	5.37	1.16	4.17	10.56	1	1	2	0	1	0	0	0	0	0	0	0	1	2
676	0	0	0	0	0	0	0	0	147	85	3	129	38	4.99	49	115.968	285	1.62	6.18	1.81	4.19	8.13	2	1	3	1	1	1	0	1	0	0	0	0	1	5
677	1	1	1	0	0	0	1	0	146	79	6	127	38	7.95	87	82.3743	294	5.79	4.75	0.93	2.3	9.49	1	1	2	1	0	1	0	0	1	0	0	1	1	5
678	1	0	1	0	0	0	1	0	127	83	3	145	46.1	3.91	63	127.168	262	2.31	3.61	0.96	2.12	20.41	1	1	2	1	1	0	0	0	0	0	0	0	0	2
679	0	0	1	1	0	0	0	0	132	81	1	137	42.8	4.42	71	108.002	385	1.48	3.38	0.85	2.24	21.6	1	1	2	1	1	0	0	1	1	0	0	1	0	5
680	0	1	1	0	0	0	0	0	180	89	5	148	44.1	4.27	61	132.595	411	3.11	6.08	0.96	4.44	20.78	1	1	2	0	0	0	1	0	0	0	0	0	0	1
681	0	0	0	0	0	0	1	0	130	60	7	122	38.4	8.73	83	81.9027	223	0.82	4.51	0.92	3.35	19.1	1	1	2	1	1	0	0	1	1	0	0	1	0	5
682	0	0	1	0	0	0	1	0	129	80	0	141	45.5	8.58	67	115.941	250	2.03	3.98	0.65	2.85	10.7	1	1	2	1	1	1	1	0	0	0	0	0	0	4
683	0	0	0	0	0	0	0	0	142	78	4	132	40.4	5.02	60	128.23	300	1.03	4.49	1.04	3.19	14.68	1	1	2	1	1	1	1	0	0	0	0	0	0	4
684	0	0	0	0	0	0	1	0	147	84	0	143	43.5	5.12	53	104.125	196	3.5	4.41	1.13	2.59	17.51	2	2	4	2	2	2	2	0	0	1	2	0	0	11
685	0	0	1	0	0	0	0	0	141	79	4	159	49	5.16	81	89.1603	286	1.44	6.25	1.36	4.69	21.4	2	1	3	1	2	0	1	0	0	0	1	0	1	6
686	0	0	1	0	0	0	0	0	220	95	11	121	37	5.76	66	108.649	250	0.92	3.3	1.02	2.19	15	3	1	4	0	3	2	2	2	1	0	0	1	2	13
687	0	0	1	0	0	0	0	0	128	86	2	133	41.6	13.55	49	159.776	136	0.94	3.96	1.43	2.31	16.1	1	1	2	1	1	0	0	1	1	0	0	0	1	5
688	0	0	1	1	0	0	0	0	142	86	2	118	35.1	3.63	67	85.6832	206	1.5	3.47	1.27	1.92	14.64	2	1	3	1	1	1	1	1	1	0	0	0	1	7
689	1	1	0	0	0	0	0	0	146	74	6	145	44	6.4	70	108.114	366	1.54	4.78	1.09	3.27	16.38	2	2	4	2	2	2	1	0	1	0	0	0	0	8
690	0	0	0	0	0	0	0	0	140	91	1	128	38	9.1	60	124.856	229	4.07	6.43	0.86	3.08	16.12	2	1	3	2	2	1	1	0	1	1	1	0	0	9
691	0	0	0	0	0	0	0	0	100	68	6	132	41	5.64	87	82.6511	338	0.91	1.94	0.69	1.04	21.4	1	1	2	1	0	0	1	1	0	0	0	0	0	3
692	0	0	1	0	0	0	0	0	166	80	2	146	43.9	4.81	65	109.992	242	0.85	4.63	1.14	3.32	16.2	2	1	3	2	1	1	1	0	0	0	0	0	0	5
693	0	0	0	0	0	0	0	0	175	106	4	115	36.5	5.34	38	160.055	207	2.71	5.84	1.45	3.97	19.1	2	1	3	2	1	1	1	1	0	0	1	0	0	7
694	0	0	1	0	0	0	0	0	143	84	6	153	47	6.56	90	74.4132	408	1.27	4.1	0.75	2.59	18.2	2	2	4	2	2	1	1	1	1	1	0	0	0	9
695	0	1	0	0	0	0	0	0	120	70	0	146	43.2	8.39	67	116.906	322	2.39	6.4	1.07	4.35	23.3	1	1	2	1	1	1	0	0	0	0	0	0	0	3
696	1	1	1	1	0	0	0	0	171	100	4	165	49	8.43	72	105.046	238	1.7	6.04	1.7	4.17	10.38	2	2	4	2	2	2	2	0	0	0	0	0	1	9
697	0	0	0	0	0	0	0	0	122	86	4	147	45.1	5.88	78	92.2402	269	0.69	3.11	1.21	1.83	16	2	1	3	2	2	1	2	0	0	0	0	0	0	7
698	1	0	1	0	0	0	0	0	150	89	2	131	38.2	3.33	64	119.893	213	0.8	4.61	1.37	2.56	33.39	2	1	3	1	2	0	0	0	0	0	0	2	1	6
699	0	0	0	0	0	0	1	0	140	80	10	127	37.4	4.92	66	83.2558	5.59	1.75	3.14	0.84	1.35	16	2	1	3	1	2	2	1	1	0	0	0	0	0	7
700	0	0	1	0	0	0	0	0	124	73	0	133	40	4.82	62	90.9745	237	1.04	5.38	1.14	4.22	17.9	2	1	3	1	1	1	1	0	1	0	0	1	1	7
701	0	0	1	0	0	0	1	0	169	70	8	124	38	4.16	48	117.062	206	1.42	5.26	1.01	3.44	24.2	2	2	4	2	2	1	1	0	0	0	0	0	0	6
702	1	0	1	1	0	0	0	0	140	80	6	137	42	5.67	64	119.455	359	1.55	3.84	1.07	2.28	18.1	2	1	3	1	2	0	1	0	0	0	0	0	0	4
703	0	0	1	0	0	0	0	0	141	88	1	129	40.3	5.26	50	120.109	223	1.26	3.6	0.96	2.36	17	1	1	2	0	1	0	0	0	0	0	0	0	0	1
704	1	0	1	0	1	0	0	0	133	70	1	142	42.1	4.95	69	108.369	177	1.45	3.5	0.82	1.97	26.9	1	1	2	1	1	0	0	0	0	0	0	0	0	2
705	1	1	1	1	0	0	0	0	110	70	1	134	42.3	5.23	65	112.802	281	1.34	4.39	0.91	2.87	32.24	2	1	3	2	2	2	2	0	0	0	0	0	0	8
706	0	0	0	0	0	0	0	0	168	70	5	133	40.8	4.17	39	143.553	149	0.88	4.86	1.9	2.93	12.1	2	1	3	2	2	2	2	0	0	0	0	0	0	8
707	0	0	1	1	0	0	0	0	126	78	5	120	36.4	4.35	56	103.032	173	1.12	3.75	1.78	1.68	12.7	2	1	3	2	2	2	2	0	0	0	0	0	0	8
708	1	0	0	0	0	0	0	0	109	61	2	124	37.5	3.88	68	109.106	249	0.58	3.74	1.74	1.78	15	1	0	1	0	0	0	0	0	0	0	0	0	0	0
709	0	0	0	1	0	0	0	0	139	94	1	142	43	4.36	80	94.8731	363	1.24	2.58	0.98	1.25	27.2	1	1	2	1	1	1	1	1	0	0	0	0	0	5
710	0	0	1	1	0	0	0	0	120	90	3	93	30.5	4.61	67	85.0167	195	0.79	3.32	1.56	1.44	16.7	1	1	2	1	1	0	0	1	0	0	0	0	0	3
711	0	0	1	0	0	0	1	0	142	82	1	125	39	3.61	81	63.9995	162	1.35	4.11	1.39	2.51	29.91	2	1	3	2	1	2	2	0	0	0	0	1	1	9
712	0	0	0	0	0	0	0	0	120	65	7	143	42.3	4.74	76	97.9665	266	0.98	3.66	0.98	2.35	17.3	2	1	3	2	2	2	2	1	0	0	1	0	0	10
713	0	1	0	0	0	0	0	0	160	90	6	131	40	5.41	53	103.563	145	1.14	3.89	1.58	1.34	11.51	2	2	4	2	2	2	2	0	0	0	1	0	0	9
714	0	0	1	0	0	0	0	0	147	99	8	150	45	4.96	63	118.393	239	1.73	7.06	1.26	4.5	27.4	2	1	3	1	1	1	1	1	1	0	0	0	0	6
715	0	0	1	0	0	0	0	0	190	100	2	123	35.5	5.37	63	92.7415	219	7.82	3.76	0.52	1.12	33	1	1	2	1	1	1	1	1	0	2	0	1	0	8
716	0	0	0	0	0	0	0	0	130	80	2	145	43	4.96	101	68.036	397	1.69	4.15	1.04	2.59	14.94	2	2	4	2	2	2	2	1	1	0	0	0	0	10
717	1	1	1	1	0	0	0	0	130	100	4	149	44.8	3.65	82	94.6855	343	1.22	3.3	1.16	1.46	21.55	2	2	4	2	2	2	2	0	1	0	0	1	0	10
718	1	1	1	0	0	0	0	0	160	80	0	149	43	4.9	65	114.937	421	1.09	3.86	1	2.03	29.7	2	1	3	1	1	1	0	1	0	0	0	0	0	4
719	1	1	1	0	0	0	1	0	134	88	9	148	44.7	12.26	64	132.189	238	2.9	5.14	1.12	3.23	17.2	1	1	2	1	1	1	1	0	0	0	0	0	0	4
720	0	0	1	1	1	0	0	0	101	52	4	108	32.4	4.85	116	42.1681	432	1.62	3.91	1.65	2	22.97	3	1	4	2	2	1	1	1	1	0	2	0	0	10
721	1	0	0	0	0	0	0	0	142	95	3	144	43.3	3.78	62	139.718	366	1.26	2.93	0.78	1.49	34	1	1	2	1	1	1	1	0	0	0	0	1	0	5
722	0	0	1	1	0	0	1	0	140	80	3	137	38.2	6.67	76	73.793	351	2.15	3.66	0.72	2.3	24.5	1	1	2	1	1	0	1	0	0	0	0	0	0	3
723	0	0	1	0	0	0	0	0	130	70	1	141	42	5.5	67	110.987	249	0.76	2.34	0.92	0.92	25.41	2	1	3	1	1	2	2	1	1	0	0	0	0	8
724	1	1	1	0	0	0	0	0	133	90	3	157	16.6	4.78	97	79.1527	485	3	4.23	1.07	2.11	28.6	1	1	2	1	1	1	0	0	0	0	0	0	0	3
725	0	0	1	0	1	0	0	0	132	72	3	114	34.8	4.67	64	85.4669	189	0.71	3.26	1.43	1.83	21.9	2	2	4	1	1	2	1	1	1	0	0	0	0	7
726	0	0	1	0	0	0	0	0	155	102	4	148	44	3.8	66	119.462	289	1.01	3.07	0.9	1.89	29.59	2	1	3	2	1	0	0	1	1	0	0	0	0	5
727	0	0	0	0	0	0	0	0	116	80	3	138	42.1	5.04	84	92.5296	346	1.32	1.95	0.68	1.05	17.6	1	1	2	1	1	1	1	0	0	0	0	0	1	5
728	0	1	1	0	0	0	0	0	150	80	1	158	47.8	4.47	64	114.499	314	1.07	3.81	1.06	2.44	13.29	1	1	2	0	0	1	1	0	0	0	0	0	0	2
729	0	0	0	0	0	0	0	0	116	67	3	134	41.3	5.52	91	75.2023	289	1.76	4.91	1.01	3.53	15.9	2	1	3	1	1	1	1	0	0	0	0	1	1	6
730	0	0	1	0	1	0	0	0	123	74	1	116	35.5	5.84	61	92.382	374	1.4	3.63	1.13	2.05	13.43	3	1	4	3	3	2	2	0	1	2	2	0	0	15
731	0	0	0	0	0	0	0	0	122	74	0	131	38.6	4.78	59	97.0101	339	2.06	4.09	1.12	2.31	11.46	1	1	2	1	1	1	1	1	0	0	0	0	1	6
732	0	0	1	0	0	0	1	0	162	91	3	159	47.8	13.05	63	123.978	283	1.61	4.32	1.25	2.91	18.12	2	1	3	2	2	0	0	1	0	0	0	1	1	7
733	0	0	0	0	0	0	0	0	150	85	3	97	29.6	3	52	173.494	136	4.16	6.35	1.07	3.96	10.45	1	1	2	0	0	1	1	0	0	0	0	0	0	2
734	0	0	1	0	0	0	0	0	156	86	13	114	35	5.57	29	207.137	82	0.87	2.64	0.62	1.41	7.12	1	1	2	1	0	1	0	1	0	0	0	0	0	3
735	0	0	1	0	0	0	1	0	174	114	7	136	40.5	7.43	61	132.595	289	0.82	1.93	0.71	0.97	13.43	1	1	2	1	1	0	0	0	0	0	0	0	0	2
736	0	0	1	0	0	0	1	0	140	80	1	124	36.4	9.62	50	117.013	269	2.37	4.41	1.04	3.01	12.36	2	1	3	1	1	1	1	0	0	0	0	0	0	4
737	0	0	1	0	0	0	0	0	130	80	2	117	36.3	4.69	72	73.9445	210	2.52	4.7	1.09	3.08	14.71	2	2	4	2	2	1	0	1	1	0	0	0	0	7
738	0	0	1	1	1	0	1	0	145	79	2	122	37	11.46	55	137.198	291	0.61	3.99	1.19	1.94	12.48	2	1	3	2	2	2	2	1	1	1	0	0	0	11
739	1	1	1	0	0	0	1	0	168	109	13	158	45	5.12	56	139.867	250	1.98	4.89	1.02	3.33	30.72	1	1	2	1	1	1	1	1	0	0	0	0	0	5
740	0	0	0	0	1	0	0	0	142	78	0	147	43.9	5.09	67	109.928	160	1.08	2.9	1.01	1.74	17.34	2	1	3	1	1	0	1	0	0	0	0	1	0	4
741	0	0	1	1	0	0	0	0	125	70	1	127	39.2	4.4	89	58.4162	319	1.18	4.39	1.25	2.91	23.28	2	1	3	2	1	1	0	1	0	0	0	0	0	5
742	0	0	1	0	0	0	0	0	145	85	1	124	36.5	5.07	85	80.9215	387	1.19	3.71	1.11	2.34	12.53	2	1	3	2	2	1	1	1	1	1	1	1	1	12
743	1	1	1	0	0	0	0	1	129	79	3	153	46	4.75	70	107.333	459	2.05	4.39	0.81	2.59	29.76	2	1	3	1	1	2	2	2	2	0	0	0	0	10
744	0	0	1	0	1	0	0	0	128	85	3	143	42	5.07	63	91.2758	239	0.81	3.2	1.47	1.61	9.42	2	1	3	1	2	1	1	0	0	0	0	0	0	5
745	0	0	0	0	0	0	0	0	110	80	1	135	40.9	7.6	58	100.804	290	1.27	5.38	1.61	3.64	15.59	1	1	2	1	1	0	0	0	1	0	0	0	0	3
746	0	0	0	0	0	0	0	0	165	90	5	129	38.1	4.58	45	135.637	176	1.89	4.21	1.04	2.87	25.6	1	1	2	1	1	1	1	0	0	0	0	0	0	4
747	1	1	0	0	0	0	0	0	127	85	2	134	40.9	4.53	88	81.847	286	0.87	2.43	0.74	1.55	30.7	3	1	4	3	3	2	2	0	0	2	2	0	0	14
748	0	0	0	0	0	0	1	0	135	78	3	125	37.2	5.3	45	130.365	249	1.47	4.85	1.1	3.3	10.09	1	1	2	1	1	0	0	0	0	0	0	0	0	2
749	0	0	1	0	0	0	0	0	115	75	1	146	43.3	4.56	81	89.7558	332	6.04	3.94	0.81	1.75	12.7	2	1	3	1	1	1	1	0	0	0	0	0	0	4
750	0	0	1	1	0	0	0	0	165	78	4	143	41.8	7.12	72	106.272	317	2.09	4.24	0.96	2.75	14.14	2	1	3	2	2	1	1	0	0	0	0	1	2	9
751	0	0	0	0	0	0	0	0	154	80	12	126	37.7	5.35	67	105.39	290	1.1	4.08	0.83	2.9	17.9	1	1	2	1	0	1	0	0	0	0	0	0	0	2
752	1	0	0	0	0	0	0	0	135	72	6	120	35.8	2.81	46	163.494	176	0.99	2.47	0.63	1.46	13.62	2	2	4	2	2	2	2	2	1	0	0	0	1	12
753	0	0	0	0	0	0	0	1	125	81	5	141	42.4	4.59	68	115.416	344	1.68	3.37	0.66	2.2	30.49	2	1	3	1	1	0	0	0	0	0	0	0	1	3
754	0	0	0	0	0	0	0	0	120	85	6	137	41.5	3.7	91	91.6035	223	1.12	3.97	1.23	2.58	13.37	1	1	2	1	1	1	1	0	0	0	0	0	0	4
755	0	0	1	0	0	0	0	0	150	84	4	114	35.7	4.99	39	147.944	197	2.89	3.7	0.85	2.12	27.9	2	2	4	2	2	2	2	1	1	0	0	0	0	10
756	0	0	1	0	0	0	0	0	150	90	2	127	37.4	5.01	78	68.8778	337	1.14	5.08	1.58	3.39	23.37	2	1	3	2	2	2	2	0	1	0	0	0	1	10
757	0	0	0	0	0	0	0	0	153	97	8	140	42	5.12	66	118.952	204	1.28	3.42	0.82	2.06	55.06	1	1	2	1	0	1	0	0	0	0	0	0	0	2
758	0	0	0	0	0	0	0	0	114	79	9	147	43.6	6.4	88	79.2865	166	0.82	2.32	0.74	1.3	25.14	2	1	3	2	2	1	1	1	0	1	0	0	1	9
759	0	1	1	0	0	0	0	0	125	90	3	132	40.9	4.5	61	130.831	343	0.93	4.98	1.16	2.94	18.8	2	1	3	2	2	1	2	2	1	0	0	0	0	10
760	0	0	0	0	0	1	0	0	136	76	8	144	44	7.53	64	113.514	382	1.62	5.12	0.96	3.57	12.1	2	1	3	1	2	0	0	0	0	0	0	0	1	4
761	0	0	1	1	0	0	0	0	140	75	1	133	38.4	4.68	66	84.3537	190	1.35	4	1.44	1.81	25.6	2	1	3	1	1	1	1	0	1	0	1	1	1	8
762	0	1	0	0	0	0	0	0	148	63	5	153	45.7	4.33	73	99.2606	377	2.43	4.01	0.93	2.38	21.4	2	1	3	1	1	0	1	0	0	0	0	0	0	3
763	0	0	0	0	0	0	0	0	144	81	4	127	39	5.37	71	106.756	209	0.98	3.94	0.96	2.26	34.79	1	1	2	1	1	1	0	1	0	0	0	1	0	5
764	1	1	0	0	0	0	1	0	115	72	4	126	37.7	7.42	46	181.201	358	1.57	5.16	0.9	3.7	13.4	2	1	3	1	1	1	1	0	1	0	0	0	0	5
765	1	1	1	1	0	0	0	0	130	80	3	136	40.4	5.1	61	118.046	297	0.73	4.2	1.13	2.82	18.3	2	1	3	2	2	1	1	0	0	0	0	0	0	6
766	0	0	1	0	0	0	0	0	160	94	6	131	39.5	6.4	53	106.571	180	3.11	4.97	1.37	2.37	23.9	2	1	3	1	1	2	2	0	0	0	0	0	0	6
767	0	0	0	1	0	0	1	0	137	83	13	131	38.3	6.54	56	139.867	269	0.67	1.99	0.98	0.69	21.6	1	0	1	0	0	0	1	0	0	0	0	0	0	1
768	1	0	0	0	0	0	0	0	164	89	8	141	45	4.82	92	73.2806	339	0.79	4.11	1.34	2.77	6	3	2	5	3	3	2	2	1	1	0	0	0	0	12
769	0	1	1	1	0	0	0	0	172	98	2	139	42.3	3.55	75	100.983	222	0.72	2.52	1.23	1.01	29.8	2	2	4	2	2	2	2	1	1	0	1	0	1	12
770	0	0	1	0	0	0	0	0	172	98	2	139	42.3	3.55	75	101.382	222	0.72	2.52	1.23	1.01	29.8	2	2	4	2	2	2	2	1	1	0	1	0	1	12
771	0	0	1	0	0	0	1	0	152	102	8	130	39.9	17.72	62	90.0632	230	2.4	5.93	1.1	4.15	22.4	2	1	3	1	1	1	1	0	0	0	0	0	0	4
772	0	0	1	0	0	0	1	0	187	86	1	151	44.2	7.28	71	106.756	268	1.8	5.54	1.27	3.56	28.6	1	1	2	1	1	1	1	0	1	0	0	0	0	5
773	0	0	0	0	0	0	0	0	110	80	3	158	47	4.69	66	112.205	222	0.68	3.1	0.95	2.05	17	1	1	2	1	1	1	1	0	0	0	0	0	0	4
774	0	1	1	0	0	0	0	0	142	78	2	193	41.4	5.45	29	286.294	304	0.84	3.86	1.12	2.43	19.6	2	1	3	1	1	2	2	1	1	0	0	0	0	8
775	0	0	1	1	0	0	0	1	128	84	1	126	38.1	4.4	83	87.2646	290	0.55	2.71	1.2	1.17	18.8	2	1	3	1	1	1	0	0	0	0	0	0	0	3
776	0	0	1	1	1	0	0	0	167	100	2	142	44	4.22	73	104.183	254	1.56	2.95	0.93	1.63	10	1	1	2	0	0	0	1	0	0	0	0	0	0	1
777	0	0	1	1	0	0	0	0	166	101	5	142	44	4.22	73	104.183	254	1.56	2.95	0.93	1.63	10	1	1	2	0	1	0	0	0	0	0	0	0	0	1
778	0	0	1	0	0	0	0	0	140	80	4	125	37	6.43	79	90.3366	386	0.6	4.82	1.52	2.99	35.09	2	1	3	2	2	2	2	1	1	0	0	0	0	10
779	0	0	0	0	0	0	0	0	160	80	4	140	41.5	4.54	64	127.9	329	1.32	3.46	0.8	2.41	16.87	1	1	2	1	1	1	1	0	0	0	0	0	0	4
780	1	1	0	0	0	0	0	0	120	90	3	140	41.5	4.89	71	104.147	345	0.96	3.36	0.97	2.28	12.31	1	1	2	0	1	0	0	0	0	0	0	0	1	2
781	1	1	1	0	1	0	0	0	170	86	0	128	38.4	3.93	66	111.506	287	1.35	3.68	0.77	2.45	10.9	2	2	4	2	2	2	2	1	1	0	0	0	0	10
782	1	0	1	0	0	0	0	0	157	107	4	138	40.4	4.59	72	107.139	310	3.6	3.8	0.8	2.6	29	1	1	2	1	1	1	0	0	0	0	0	0	0	3
783	0	0	1	0	0	0	1	0	145	97	1	156	46.2	11.85	51	158.214	292	4.71	4.99	0.98	2.83	11.3	1	1	2	1	1	1	1	1	1	0	0	0	0	6
784	1	1	0	0	0	0	0	0	114	76	4	140	42.8	4.51	64	121.266	282	1.12	3.99	1.01	2.8	10.9	1	1	2	1	0	1	1	0	0	0	0	0	0	3
785	0	0	1	0	0	0	0	0	155	110	9	153	45.5	4.46	60	130.642	311	2.36	5.4	0.82	3.68	19.9	1	1	2	1	1	1	1	0	1	0	0	0	0	5
786	0	0	0	0	0	0	1	0	130	80	3	126	38.1	17.53	71	105.59	311	1.8	6.31	1.17	4.98	14.96	2	1	3	1	1	1	1	0	0	0	1	0	1	6
787	0	0	0	0	0	0	0	0	122	90	4	135	39.8	18.51	40	151.38	294	2.7	4.75	1.01	3.24	13.2	1	1	2	1	1	1	1	0	0	0	0	0	0	4
788	1	0	1	1	0	0	1	1	124	70	5	139	41.2	8.97	55	146.194	278	3.1	2.94	0.78	1.59	11.14	1	1	2	0	1	0	0	1	0	0	0	0	0	2
789	0	0	1	1	0	0	1	0	144	83	4	120	36.5	5.74	75	95.631	164	0.47	3.79	1.26	2.4	15.7	2	1	3	1	1	0	0	0	0	0	1	1	0	4
790	0	0	1	0	0	0	0	0	121	90	5	149	45.1	3.87	55	145.012	309	0.74	3.68	0.94	2.69	22.5	1	1	2	1	1	0	0	0	0	0	0	0	0	2
791	0	0	1	0	0	0	1	0	144	78	6	148	45.3	9.55	65	83.9513	306	1.46	5.37	1.42	3.53	14.8	2	1	3	2	2	0	1	0	0	0	0	0	0	5
792	0	0	0	0	0	0	0	0	110	80	1	141	42.1	5.41	66	116.142	293	2.19	4.04	0.82	2.88	11.7	1	1	2	1	1	0	1	0	0	0	0	0	0	3
793	0	1	1	0	1	0	0	0	159	87	2	122	36.5	4.4	67	111.728	302	1.56	3.75	0.99	2.44	14.39	2	1	3	2	2	1	0	1	0	0	0	0	0	6
794	0	0	0	0	1	0	0	0	151	98	12	132	44	9.6	117	56.9085	415	2.2	5.2	0.92	3.42	12.2	1	1	2	0	0	0	0	0	1	0	0	0	0	1
795	1	1	0	0	1	1	0	0	151	98	13	132	44	9.6	117	56.9085	415	1.4	3.14	1.12	1.76	12.2	1	1	2	0	0	0	0	0	1	0	0	0	0	1
796	0	0	0	0	1	0	1	0	115	70	2	124	36.2	6	59	96.0052	231	1.42	4.15	1.4	2.7	10.28	1	1	2	1	1	1	1	0	0	0	0	0	0	4
797	0	0	1	0	0	0	0	0	130	92	1	131	39.2	6.53	52	114.794	347	2.25	6.84	1.23	4.96	20.8	1	1	2	1	1	0	0	0	0	0	0	0	0	2
798	0	0	1	0	0	0	0	0	193	120	3	155	45.4	8.78	68	116.972	231	1.06	2.88	0.77	2	24.69	1	1	2	0	1	0	0	0	0	0	0	0	0	1
799	0	0	1	0	0	0	0	0	144	97	3	145	42.8	6.65	82	92.5946	464	5.1	6.08	0.95	3.93	16.9	1	1	2	1	1	1	1	0	0	0	0	1	1	6
800	1	0	0	0	0	0	1	0	164	101	2	146	45	10.66	64	121.745	362	4.32	5.42	0.9	3.5	17.1	1	0	1	0	0	0	0	0	0	0	0	0	0	0
801	1	0	1	0	1	0	0	0	194	97	4	136	40.8	4.13	92	75.773	131	1.18	4.38	0.86	3.06	16.4	1	1	2	1	1	1	1	0	0	0	0	0	0	4
802	0	0	1	1	0	0	0	1	180	95	9	136	42	6	49	118.554	253	1.32	3.16	0.9	1.84	18.1	3	1	4	3	3	2	2	1	1	1	1	1	1	16
803	0	0	1	1	0	0	0	0	180	95	9	136	48	6	49	118.554	253	1.1	4	0.87	2.8	18.1	3	1	4	3	3	2	2	1	1	1	1	1	1	16
804	0	1	1	0	0	0	0	0	145	77	10	128	38	8.6	105	62.7537	266	1.03	3.55	0.88	2.3	20.6	1	1	2	0	1	1	0	0	0	0	0	0	0	2
805	0	0	1	0	1	0	1	1	164	83	5	149	44	6.16	81	86.4945	296	1.49	3.86	1.31	2.2	11.5	1	1	2	1	1	1	1	1	1	0	0	0	0	6
806	0	0	0	0	0	0	0	0	116	71	0	133	39.7	5.43	68	109.106	187	0.91	4.36	2.13	1.96	24.9	2	1	3	1	1	2	2	1	1	0	0	0	1	9
807	0	0	0	0	0	0	0	0	145	100	2	142	42.6	6.04	75	76.157	413	2.99	4.69	0.89	3.26	4.71	1	1	2	1	1	1	1	0	0	0	0	0	1	5
808	0	0	1	0	0	0	0	0	139	90	4	126	38	4.47	72	102.141	308	0.73	2.73	0.92	1.71	4.74	2	1	3	1	1	0	1	1	1	1	0	0	0	6
809	1	0	0	0	0	0	0	0	132	74	9	135	39.4	3.83	51	177.425	252	2.36	4.59	1.29	2.94	6	1	1	2	0	1	0	0	0	0	0	0	0	0	1
810	1	0	1	0	0	0	0	0	127	91	4	150	45.5	3.99	74	103.38	532	0.94	2.17	0.8	1.1	13.2	1	1	2	1	1	1	1	0	0	0	0	0	0	4
811	0	0	1	0	0	0	0	0	165	105	10	132	39	11.13	65	122.663	146	0.87	3.21	0.84	2.03	13.46	2	1	3	1	1	1	0	1	1	0	0	0	0	5
812	0	0	1	0	0	0	0	0	136	100	1	155	46.5	9.34	69	112.532	312	2.74	13	0.86	3.43	15	2	1	3	1	1	1	1	1	1	0	0	0	0	6
813	0	0	1	1	0	0	0	0	120	85	4	130	39.2	4.99	66	84.0712	387	2.75	5.06	0.84	3.67	12.4	2	1	3	1	1	2	2	1	1	0	0	0	0	8
814	1	1	1	0	0	0	0	0	161	96	11	141	43	4.26	73	102.627	310	1.89	4.83	1.43	2.96	16.5	2	1	3	1	1	1	1	0	0	0	0	0	0	4
815	0	0	1	1	0	0	1	1	152	92	2	131	40	11.31	81	90.3756	273	1.42	4.4	1.2	2.24	12.6	2	1	3	1	1	1	1	0	1	0	0	0	0	5
816	1	1	0	0	0	0	0	0	154	80	8	146	43	6.06	76	94.1804	369	2.67	4.13	1.03	2.7	19.3	2	1	3	1	2	1	1	0	0	0	0	1	1	7
817	0	0	1	0	0	0	0	0	130	76	5	142	42	5.27	80	92.6743	440	1.57	4.75	1.1	3.2	19.4	1	1	2	0	1	0	0	0	0	0	0	0	0	1
818	1	1	0	0	0	0	0	0	158	97	2	142	42	5.27	80	92.6743	440	1.57	4.75	1.1	3.2	19.4	1	1	2	1	1	0	0	0	0	0	0	0	0	2
819	0	1	1	1	0	0	1	0	142	89	4	136	40.7	5.96	99	69.4155	402	3.99	6.48	0.96	3.86	14.46	3	1	4	2	2	2	2	0	0	1	0	1	0	10
820	1	0	0	0	0	0	0	0	144	88	4	141	43	6.2	52	159.415	255	2.69	3.97	0.99	2.27	27	1	1	2	1	1	1	0	1	0	0	0	0	0	4
821	0	0	1	0	0	0	0	0	129	95	4	142	41.7	4.47	83	89.49	302	1.66	4.07	0.99	2.61	36.7	2	1	3	1	1	1	0	0	0	0	1	1	1	6
822	1	1	1	1	1	1	1	1	129	83	1	142	41.7	4.47	83	90.5549	514	1.66	4.07	0.99	2.61	36.7	2	1	3	2	1	1	1	0	0	0	0	1	1	7
823	0	0	1	1	0	0	0	0	173	110	6	125	36.5	8.9	64	90.6985	255	4.35	7.01	1.16	4.49	14.5	2	1	3	1	2	1	2	0	0	1	0	0	1	8
824	0	0	1	0	0	0	0	0	142	78	3	148	45	5.63	81	90.6952	320	1.55	4.04	0.85	2.79	12.62	1	1	2	1	1	1	0	0	0	0	0	0	0	3
825	1	1	1	0	0	0	0	1	175	123	2	155	47.5	4.76	64	127.26	347	2.11	4.3	1.06	2.77	11.5	1	1	2	1	1	0	0	0	0	0	1	0	0	3
826	1	1	1	0	0	0	0	0	175	123	3	155	47.5	4.76	64	127.26	347	2.11	4.3	1.06	2.77	11.5	1	1	2	1	1	0	0	0	0	0	1	0	0	3
827	1	1	1	1	0	0	0	0	150	90	3	146	43.2	8.46	68	109.106	283	1.4	3.67	0.91	2.61	9.28	2	1	3	1	1	1	1	1	1	0	0	0	0	6
828	1	1	1	0	0	0	0	0	130	70	1	149	44.8	4.53	114	72.8732	300	0.92	3.19	0.88	1.98	8.3	1	1	2	0	0	1	1	0	0	0	0	0	0	2
829	1	1	0	1	0	0	1	1	156	77	0	136	40.1	6.74	52	148.695	230	2.79	5.19	1.05	3.39	13	1	2	3	1	1	1	1	0	0	1	2	0	0	7
830	1	1	1	0	0	0	0	0	202	117	1	151	46	4.56	72	107.588	364	1.04	3.5	0.98	2.29	19.34	2	1	3	2	1	1	1	0	0	0	1	1	1	8
831	0	0	0	1	0	0	0	0	171	96	14	133	40	8.79	38	161.179	183	1.15	3.78	1.07	2.41	14.1	1	1	2	1	1	0	0	0	0	0	0	0	0	2
832	0	0	1	1	0	0	0	1	160	90	2	124	36.3	10.27	42	149.333	272	1.67	3.92	1.08	2.47	11.9	3	1	4	2	2	2	2	1	1	0	0	1	1	12
833	0	0	1	1	0	0	0	0	132	80	6	99	30.3	4.78	62	121.379	188	1.17	4.01	0.6	2.96	11.3	2	1	3	1	1	1	1	0	0	0	0	0	1	5
834	1	1	0	0	0	0	0	0	126	94	1	136	42	5.84	65	121.067	299	4.16	5.15	0.79	3.2	13.48	1	1	2	1	1	0	0	1	0	0	0	0	0	3
835	0	0	0	1	0	0	0	0	110	60	5	135	42	6.12	46	128.386	202	0.63	3.39	1.12	2.11	10.2	1	1	2	0	1	1	1	0	0	0	0	0	0	3
836	0	0	0	0	0	0	1	1	129	85	2	118	36.5	7.7	41	152.251	259	2.79	5.7	1.57	3.44	0.58	1	1	2	1	0	1	1	0	0	0	1	0	0	4
837	0	0	0	0	0	0	0	1	154	100	13	153	46	5.71	58	140.541	354	5.07	4	0.52	1.72	19.4	1	1	2	1	1	0	1	0	0	0	0	0	0	3
838	1	0	0	0	0	0	0	1	154	100	17	153	46	5.71	58	140.541	354	5.07	4	0.62	1.72	19.4	1	1	2	1	1	0	0	0	0	0	0	0	0	2
839	1	0	1	0	0	0	0	0	152	104	6	138	43	6.43	85	83.7944	176	0.72	3.27	1.44	1.51	37.1	2	1	3	2	2	2	2	1	0	0	0	1	1	11
840	0	0	1	1	0	0	1	0	180	110	16	147	42.9	5.51	60	131.158	395	1.18	2.57	1.4	0.77	20.7	1	1	2	1	1	1	1	0	0	0	1	0	1	6
841	1	1	0	0	0	0	0	1	180	110	16	147	42.9	5.51	60	130.642	395	1.18	2.57	1.4	0.77	20.7	1	1	2	1	1	1	1	0	1	0	1	0	1	7
842	0	0	1	0	0	0	0	0	133	89	3	122	34.8	3.96	47	123.582	268	2.18	5.42	1.24	3.66	13.1	2	1	3	2	2	2	2	0	0	0	0	0	0	8
843	0	0	1	0	0	0	0	0	140	90	2	122	34.8	3.96	47	123.582	268	2.18	5.42	1.24	3.66	13.1	2	2	4	2	2	2	2	0	0	0	0	0	0	8
844	0	0	0	0	0	0	0	0	150	90	2	136	38.7	5.07	80	91.0517	290	0.76	3.78	1.27	2.34	23.6	1	1	2	1	1	1	1	0	0	0	0	0	0	4
845	1	0	1	0	0	0	1	1	176	90	4	100	30	6.61	131	51.5375	332	0.7	3.85	0.95	2.47	25.84	3	1	4	2	2	2	2	0	0	1	1	1	1	12
846	1	1	1	0	0	0	0	0	180	101	2	124	36	5.14	85	87.7471	493	2.44	4.83	1.11	3.32	29.7	1	0	1	0	0	0	0	0	0	0	0	0	0	0
847	0	0	1	1	0	1	1	0	127	80	18	141	44	8.6	53	107.239	320	1.49	4.31	1.17	2.77	19.4	2	1	3	1	2	2	2	2	0	0	0	0	1	10
848	0	0	0	0	0	0	0	0	135	72	3	128	39	5.47	52	140.49	282	0.54	2.96	1.13	1.81	14.2	2	1	3	1	2	2	2	1	0	0	0	0	0	8
849	0	0	1	0	0	0	1	0	160	85	1	137	42	9.1	40	147.919	164	1.3	5.15	1.55	3.45	12.5	2	1	3	1	1	2	1	0	0	0	0	0	0	5
850	0	0	0	0	1	0	0	0	140	85	7	119	36.3	6.2	4	213.611	176	1.5	4.65	1.22	2.72	18.6	1	1	2	1	1	0	1	0	0	0	0	0	0	3
851	0	0	1	0	0	0	0	0	149	85	0	115	34.8	5.63	46	131.72	202	3.64	3.26	0.93	1.53	17.25	1	2	3	2	2	2	2	0	1	0	0	0	0	9
852	0	0	1	0	0	0	0	0	156	89	2	112	33.3	4.59	72	102.479	184	2.57	4.18	0.86	2.94	14.59	1	1	2	1	1	0	0	0	0	0	0	0	0	2
853	0	0	0	0	0	0	0	0	174	95	5	129	38.8	4.37	60	91.2602	227	2.12	4.65	1.31	2.63	24.1	1	2	3	2	2	2	2	1	0	0	0	0	0	9
854	0	0	1	0	0	0	0	0	200	89	5	134	40.4	4.91	57	129.028	276	2.39	4.24	2.04	1.48	11.2	1	2	3	2	2	2	1	1	1	0	0	0	0	9
855	1	1	1	1	0	0	0	0	135	80	5	152	44.1	8.18	63	122.547	249	1.38	5.61	1.36	3.8	11.9	1	1	2	1	1	1	2	0	0	0	0	0	1	6
856	1	1	1	1	1	0	0	1	187	94	14	161	46.9	4.78	71	101.875	431	1.06	3.87	0.95	2.71	20.2	2	1	3	1	2	2	1	1	0	0	0	0	1	8
857	0	0	1	0	1	0	0	0	130	80	4	109	32.5	6.39	59	93.3196	206	0.88	3.96	1.08	2.56	11.51	1	1	2	1	1	1	1	0	0	0	0	1	0	5
858	0	0	1	0	0	0	0	0	162	108	1	135	42	4.91	50	116.608	320	2.07	5.08	1.48	3.08	12.34	1	1	2	1	1	1	1	1	1	0	0	0	0	6
859	1	0	1	0	1	0	0	0	148	98	11	115	34	5.38	79	95.8663	219	0.9	2.62	0.54	1.66	20.21	2	2	4	2	2	2	2	1	1	0	0	0	0	10
860	0	0	1	1	0	0	0	0	115	80	7	114	31.8	4.48	89	78.9688	241	1.44	4.68	1.15	3.03	11.78	2	1	3	1	2	1	2	1	0	0	0	0	0	7
861	0	0	1	0	0	0	0	0	143	83	1	150	43.6	3.95	85	87.7471	341	1.45	4.05	1.09	2.52	55.65	2	1	3	2	2	2	2	0	0	0	0	0	0	8
862	1	1	1	1	0	0	0	0	138	86	5	126	37.9	4.44	84	83.6593	214	0.84	3.84	1.3	2.4	16.9	2	1	3	1	1	1	1	0	0	0	0	0	0	4
863	1	1	1	1	0	0	0	0	127	82	2	147	44.1	5.18	69	108	308	1.04	3.01	0.8	2	19	2	1	3	2	2	0	0	0	0	0	0	0	0	4
864	1	1	0	0	0	0	0	0	102	64	2	145	43	6.6	78	89.3586	433	1.06	4.58	0.96	3.61	15.2	1	1	2	1	1	1	2	1	0	0	0	0	0	6
865	0	0	1	0	1	1	0	0	124	75	2	141	43	5.82	168	37.3772	189	1.7	2.38	1.02	1.12	13.13	1	1	2	1	1	1	1	0	0	0	0	0	0	4
866	0	0	0	0	0	0	1	1	148	87	2	131	40	7.32	55	100.609	345	2.18	6.31	1.4	4.23	11.07	2	1	3	1	1	1	1	0	0	0	0	0	0	4
867	1	0	1	0	0	0	0	0	156	96	1	150	45	4.76	80	88.7674	275	1.14	5.53	1.24	4.12	28.2	2	1	3	2	2	2	2	0	1	0	0	0	0	9
868	1	0	1	0	0	0	0	0	188	107	5	132	39.3	3.89	114	62.5337	318	0.92	2.47	1.09	1.16	16.4	1	1	2	1	1	0	0	0	0	0	0	0	0	2
869	1	1	0	0	0	0	0	0	122	80	1	154	45.5	3.95	63	128.962	197	0.72	4.02	1.64	2.25	17.62	1	1	2	1	1	0	0	0	0	0	0	0	1	3
870	1	1	0	0	0	0	0	0	138	78	13	158	46	4.35	70	107.333	234	0.64	2.5	0.83	1.45	5.7	1	1	2	0	0	1	1	0	0	0	0	0	0	2
871	0	0	1	0	0	0	0	0	146	75	1	156	48	4.43	65	115.317	315	0.88	4.42	1.54	2.46	3.5	1	1	2	1	1	1	0	1	0	0	0	0	0	4
872	1	1	1	0	0	0	0	0	130	70	3	123	38	5.64	75	92.5275	365	2.66	1.27	0.96	1.37	15.6	3	1	4	2	2	2	2	1	0	1	1	1	1	13
873	1	0	1	1	0	0	0	0	135	90	16	152	43	5.32	67	110.627	435	1.56	8.36	2.04	5.72	9.2	2	1	3	1	1	2	1	0	0	0	0	0	0	5
874	0	0	1	0	0	0	0	0	130	75	0	128	38.2	5.04	61	91.4715	310	1.31	4.61	1.46	2.76	7.9	1	1	2	1	1	0	1	0	0	0	0	0	1	4
875	0	0	1	0	1	0	0	0	134	76	4	143	41.1	5.72	47	119.61	217	1.18	4.61	1.4	2.63	14.76	2	1	3	1	1	1	2	0	0	0	0	0	0	5
876	0	0	1	1	0	0	0	0	160	86	3	125	36.5	10.48	43	137.841	154	0.78	4.94	1.42	3.42	12.1	2	1	3	1	2	1	1	1	0	0	0	0	0	6
877	1	1	0	0	0	0	0	0	137	78	15	144	45	7.95	68	103.604	387	1.08	3.78	1.12	2.38	12.4	1	1	2	1	1	0	1	0	0	0	0	0	1	4
878	0	0	0	0	0	0	0	0	125	78	7	146	44	4.14	78	68.8778	185	1.83	4.65	1.16	3.19	26.66	1	0	1	0	0	0	0	0	0	0	0	0	0	0
879	1	0	1	0	0	0	0	0	166	96	3	122	37	6.35	50	153.617	229	1.12	3.68	1.4	2.24	14.1	2	1	3	2	1	1	1	1	0	0	0	0	0	6
880	1	0	0	0	0	0	0	0	138	91	7	145	42.1	4.25	82	87.9067	305	0.84	3.36	1.13	2.04	28	3	1	4	2	2	2	2	1	1	0	0	0	0	10
881	0	1	1	0	0	0	0	1	145	80	3	97	28.1	4.28	77	94.2198	297	0.96	5.47	1.04	4.01	25.8	1	1	2	1	0	0	0	0	0	0	0	0	0	1
882	0	0	0	0	0	0	0	0	136	75	4	144	40	4.25	68	115.416	251	1.37	3.21	0.87	1.98	46.8	1	1	2	1	1	1	1	0	0	0	0	0	0	4
883	0	0	0	0	0	0	0	0	110	80	7	131	38.8	5.3	62	137.956	226	1.24	5.86	1.35	4.34	14.51	1	0	1	0	0	0	0	0	0	0	0	0	0	0
884	1	1	1	1	0	0	0	0	138	82	4	118	34.9	4.63	79	107.841	399	1.36	3.09	0.95	1.87	18.1	1	1	2	0	1	0	0	0	0	0	1	0	0	2
885	0	0	0	0	0	0	1	0	120	65	7	108	32	13.27	48	122.658	176	3.72	4.06	0.88	2.23	15.4	1	1	2	1	1	1	1	0	0	0	0	0	0	4
886	0	0	1	0	0	0	0	0	167	88	3	127	37	6.06	62	88.39	282	0.8	4.38	1.71	2.52	5.9	2	2	4	2	1	2	2	1	1	0	0	0	0	9
887	0	1	1	1	0	0	1	0	148	92	3	154	45.4	6.07	82	87.6217	336	3.55	5.68	1	3.33	21.19	1	1	2	0	0	1	1	0	0	0	0	0	0	2
888	1	0	1	1	0	0	0	0	148	92	3	166	52	11.2	76	95.9631	315	1.36	3.75	0.93	2.5	5.6	2	1	3	2	2	2	2	0	0	0	0	0	0	8
889	1	0	1	1	0	0	0	0	150	89	9	156	45.6	5.44	80	92.0048	395	1.12	2.6	1	1.43	16.6	2	1	3	1	1	1	1	1	0	0	0	1	1	7
890	1	1	1	0	0	0	0	1	138	72	13	142	40.3	5.27	66	108.649	308	0.89	4.42	1.01	3.16	11.6	3	1	4	3	3	2	2	2	2	0	1	0	0	15
891	1	1	0	0	0	0	0	0	124	60	6	122	34.5	5.09	92	75.5455	251	0.85	2.2	1.05	0.94	6.2	1	1	2	1	1	1	1	0	0	0	0	0	0	4
892	0	0	0	0	0	0	0	0	158	88	5	134	38.8	4.9	46	132.773	136	1.43	4.88	1.6	2.8	15.8	1	1	2	1	0	0	1	0	0	0	0	0	0	2
893	1	1	1	0	0	0	0	0	161	84	10	148	42	5.49	79	90.6128	324	0.56	2.92	1.08	1.64	16.63	1	1	2	1	1	0	1	0	0	0	0	0	0	3
894	1	1	0	0	0	0	0	0	171	105	9	163	47.6	6.57	62	123.033	321	1.91	4.79	1.11	3.32	8	1	1	2	0	1	0	1	0	0	0	0	0	0	2
895	0	0	1	0	0	0	0	0	170	90	13	134	40.2	5.28	51	111.069	217	0.87	4.85	1.49	2.81	15.21	2	1	3	2	0	2	0	0	0	0	0	1	0	5
896	0	0	0	0	0	0	0	0	120	90	1	120	34.3	5.77	50	116.211	192	2.21	4.4	0.86	3.13	7.85	2	1	3	1	1	1	1	1	0	0	0	0	0	5
897	1	0	0	0	0	0	0	0	132	74	5	147	41.9	5.14	79	97.0781	299	0.7	3.68	0.9	2.28	20.6	1	1	2	1	0	0	0	0	0	1	0	0	0	2
898	1	1	1	0	0	0	0	0	135	78	13	139	42	5.26	71	102.494	214	1.47	4.5	1	3.14	12.7	2	1	3	1	1	1	1	1	1	2	1	0	0	9
899	1	1	1	0	0	0	0	0	150	90	4	134	37.6	5.93	72	100.546	243	1.49	4.56	0.82	3.07	12.7	1	1	2	1	1	1	0	0	0	0	0	1	0	4
900	0	0	1	0	0	0	0	0	110	90	2	144	42.8	6.58	58	103.344	297	2.46	6.95	1.59	4.8	12.1	1	0	1	0	0	0	0	0	0	0	0	0	0	0
901	1	0	1	0	0	0	0	0	147	103	1	156	46.5	6.14	93	86.9449	419	1.62	3.68	1.08	2.23	15.55	1	0	1	0	0	0	0	0	0	0	0	0	0	0
902	1	1	1	0	0	0	1	1	147	102	4	141	40.7	5.79	61	131.404	279	4.34	3.01	0.7	1.52	5.6	1	1	2	0	0	1	1	0	0	0	0	0	0	2
903	1	1	0	1	0	0	1	0	130	78	9	125	36.7	6.94	59	132.184	313	1.8	2.4	0.76	1.06	10.81	1	1	2	1	1	0	0	0	0	0	0	0	1	3
904	0	0	0	0	0	0	0	0	163	78	5	121	37	5.11	51	113.973	299	1.77	6.85	1.81	4.85	11.16	1	1	2	1	1	1	1	0	0	0	0	0	0	4
905	0	0	1	1	0	0	1	0	130	80	3	130	37.5	7.7	47	123.582	318	4.04	5.06	0.78	3.3	10.6	1	2	3	2	0	0	2	0	2	0	0	0	0	6
906	0	0	0	0	0	0	0	0	122	76	3	117	33.3	4.47	46	132.24	198	0.85	2.83	1.38	1.44	7.5	1	1	2	1	0	0	0	0	0	0	0	0	0	1
907	0	1	0	1	1	0	0	1	148	89	3	127	37.6	4.83	91	74.9976	316	1.08	3.78	1.17	2.56	15.35	2	1	3	2	2	2	2	1	1	0	0	0	0	10
908	0	0	1	0	0	0	0	1	162	115	3	135	40.3	7.37	44	142.783	178	0.61	4.78	1.51	3.07	11.44	1	1	2	1	1	1	1	0	0	0	0	0	0	4
909	0	0	1	1	0	0	1	0	125	78	5	151	42.4	8.96	62	122.19	210	2.05	4.41	1.04	2.79	27.32	2	1	3	2	2	1	2	1	1	0	0	0	0	9
910	1	1	0	1	0	0	0	0	120	81	3	145	42.5	4.57	70	110.679	248	0.65	2.68	0.83	1.69	9.55	1	1	2	0	0	1	0	0	0	0	0	0	0	1
911	1	1	0	0	0	0	0	0	150	82	0	158	46.2	4.37	66	122.221	286	1.22	3.05	1.11	1.66	35.94	2	1	3	1	1	1	1	1	0	1	0	0	0	6
912	1	0	0	0	0	0	0	0	132	74	1	142	42.2	3.36	88	83.0218	350	0.9	4.75	0.81	3.6	30.13	2	1	3	1	1	1	1	1	0	0	0	0	1	6
913	1	0	1	0	0	0	1	0	148	86	1	146	42	9.2	80	89.8666	277	1.17	4.41	1.09	3.03	10.6	1	1	2	1	1	0	0	0	0	0	0	0	0	2
914	1	1	0	1	0	0	0	0	119	80	0	145	41.6	5	69	121.198	325	1.44	0.88	1.51	2.44	9.5	1	0	1	0	0	0	0	0	0	0	0	0	0	0
915	1	1	1	1	0	0	0	0	128	79	4	115	35	6.2	50	161.235	195	0.79	3.05	1.24	1.78	18.05	2	1	3	1	1	2	1	0	1	0	0	0	0	6
916	0	0	1	1	0	0	0	0	130	76	15	126	38	6.74	65	108.596	197	0.81	4.11	1.29	2.66	12.65	2	1	3	1	1	1	0	1	0	0	0	0	0	4
917	1	1	1	1	0	0	1	1	145	81	3	96	29	2.86	304	20.4997	322	1.55	5.11	0.87	4.01	19.03	2	1	3	1	1	2	2	0	0	0	0	0	0	6
918	0	0	1	0	0	0	0	0	144	86	4	134	40	4.82	69	113.985	251	0.92	4.07	0.76	3.1	20.84	1	1	2	1	1	1	0	0	0	0	0	0	0	3
919	0	0	0	0	0	0	0	0	130	78	1	164	48	7.45	64	127.26	415	2.51	3.95	0.81	2.92	14.7	1	1	2	1	1	1	0	0	0	0	0	0	0	3
920	1	1	1	0	1	0	0	0	161	87	1	127	38	4.61	85	81.3608	263	0.82	4.1	1.08	2.8	16.4	2	2	4	2	2	2	2	1	1	0	0	0	0	10
921	0	0	1	0	0	0	0	0	180	90	0	125	36.5	8.1	53	113.214	287	1.53	3.25	0.76	2.22	20.5	1	0	1	0	0	0	0	0	0	0	0	0	0	0
922	0	0	1	0	1	0	1	0	159	79	6	116	34.1	5.47	49	116.673	220	1.92	3.36	0.8	2.12	9.78	2	1	3	1	1	1	0	0	0	0	0	0	0	3
923	0	0	0	1	0	0	1	0	130	80	16	114	34.3	7.88	52	108.282	255	1.14	5.08	1.27	3.48	12.9	2	1	3	1	1	2	1	0	2	0	0	0	0	7
